# Supplementary material for: Course of post COVID-19 disease symptoms over time in the ComPaRe long COVID prospective e-cohort
Source: Nat Commun. 2022 Apr 5;13:1812. doi: 10.1038/s41467-022-29513-z (PMC8983754; doi:10.1038/s41467-022-29513-z)
Supplement: Supplementary file 5 — Source Data [file 41467_2022_29513_MOESM5_ESM.zip]

Archive with 3 entries (3 files):
- SourcedataFig2.xlsx
- SourcedataFig3a.xlsx
- SourcedataFig3b.xlsx
