# Supplementary material for: Course of post COVID-19 disease symptoms over time in the ComPaRe long COVID prospective e-cohort
Source: Nat Commun. 2022 Apr 5;13:1812. doi: 10.1038/s41467-022-29513-z (PMC8983754; doi:10.1038/s41467-022-29513-z)
Supplement: Supplementary file 5 — Source Data [file 41467_2022_29513_MOESM5_ESM.zip › SourcedataFig2.xlsx]

## Sheet: SourcedataFig2
Time	Prob	Lower.95	Upper.95
81	0.00243513181641031	0	0.00721547721269544
88	0.00351244875191137	0	0.0087538859211761
90	0.0053839111102868	0	0.0118076359242734
95	0.00713655994490192	0	0.0144593433159288
100	0.00713655994490192	0	0.0144593433159288
105	0.00875729586462837	0.00067007016549625	0.0167790744901203
108	0.0114143161829912	0.00170700672969459	0.0210272326500028
114	0.0128947216154474	0.00270804801939606	0.0229773451199017
117	0.0128947216154474	0.00270804801939606	0.0229773451199017
118	0.0132680589451829	0.00304000479460431	0.0233911810100106
121	0.0132680589451829	0.00304000479460431	0.0233911810100106
122	0.01460603212467	0.00399945539692936	0.02509965763919
127	0.0158066634129559	0.00490267421505197	0.0265911698453583
129	0.0158066634129559	0.00490267421505197	0.0265911698453583
131	0.0158066634129559	0.00490267421505197	0.0265911698453583
134	0.017770992368306	0.00614888109046152	0.0292571944863332
138	0.017770992368306	0.00614888109046152	0.0292571944863332
140	0.017770992368306	0.00614888109046152	0.0292571944863332
141	0.017770992368306	0.00614888109046152	0.0292571944863332
143	0.017770992368306	0.00614888109046152	0.0292571944863332
145	0.0189397157030556	0.00704553813006414	0.0306914180009258
146	0.0201107503893156	0.00794891443909762	0.0321234909392737
147	0.0220248900584217	0.00922865716412979	0.0346558541674696
148	0.0220248900584217	0.00922865716412979	0.0346558541674696
149	0.0220248900584217	0.00922865716412979	0.0346558541674696
150	0.0220248900584217	0.00922865716412979	0.0346558541674696
152	0.0220248900584217	0.00922865716412979	0.0346558541674696
153	0.0241560233830074	0.0106216530160724	0.0375052480149586
154	0.0260696957256401	0.0119512814900173	0.0399863692810773
155	0.0260696957256401	0.0119512814900173	0.0399863692810773
156	0.0276546496290769	0.0131267321658928	0.0419686993214984
158	0.0276546496290769	0.0131267321658928	0.0419686993214984
159	0.0276546496290769	0.0131267321658928	0.0419686993214984
161	0.0369186418145435	0.0137974999169863	0.0594977173488518
162	0.0369186418145435	0.0137974999169863	0.0594977173488518
163	0.0369186418145435	0.0137974999169863	0.0594977173488518
164	0.0369186418145435	0.0137974999169863	0.0594977173488518
165	0.0369186418145435	0.0137974999169863	0.0594977173488518
168	0.0369186418145435	0.0137974999169863	0.0594977173488518
169	0.0369186418145435	0.0137974999169863	0.0594977173488518
170	0.0369186418145435	0.0137974999169863	0.0594977173488518
171	0.0369186418145435	0.0137974999169863	0.0594977173488518
172	0.0463536031170847	0.0169642751758475	0.0748642930037464
174	0.0463536031170847	0.0169642751758475	0.0748642930037464
175	0.0463536031170847	0.0169642751758475	0.0748642930037464
176	0.0463536031170847	0.0169642751758475	0.0748642930037464
177	0.0463536031170847	0.0169642751758475	0.0748642930037464
179	0.0472826744379249	0.0178167308075864	0.0758646263925141
183	0.0481948221096203	0.0186547140207245	0.076845724331457
184	0.0481948221096203	0.0186547140207245	0.076845724331457
185	0.0531681042611122	0.0220657094435318	0.0832813130232182
187	0.0531681042611122	0.0220657094435318	0.0832813130232182
188	0.0548379540983372	0.0235194949736969	0.0851519427016585
189	0.0557409652044351	0.0243473695779568	0.0861244084307373
190	0.0557409652044351	0.0243473695779568	0.0861244084307373
191	0.0557409652044351	0.0243473695779568	0.0861244084307373
192	0.0574064103218977	0.025806189473584	0.0879816051980975
193	0.0574064103218977	0.025806189473584	0.0879816051980975
195	0.0574064103218977	0.025806189473584	0.0879816051980975
196	0.0583073950660716	0.0266264064952829	0.0889572430311155
197	0.0592122024901254	0.0274547251162918	0.0899326717213097
198	0.0592122024901254	0.0274547251162918	0.0899326717213097
200	0.0592122024901254	0.0274547251162918	0.0899326717213097
201	0.0592122024901254	0.0274547251162918	0.0899326717213097
202	0.0606895036095376	0.0287442063340996	0.0915840972241364
203	0.0610887865523233	0.0291193138495845	0.092005558135892
206	0.0697753925541789	0.0344185555966887	0.103837563042171
207	0.0712185200680252	0.0357069542446578	0.105422318182418
208	0.0728241322536963	0.0371311784223551	0.107193970282909
209	0.0728241322536963	0.0371311784223551	0.107193970282909
210	0.0742755420336867	0.0384193749534499	0.108794676436478
211	0.0742755420336867	0.0384193749534499	0.108794676436478
215	0.0751465599608951	0.0392200387680957	0.109729677901027
219	0.0751465599608951	0.0392200387680957	0.109729677901027
221	0.0751465599608951	0.0392200387680957	0.109729677901027
222	0.0751465599608951	0.0392200387680957	0.109729677901027
223	0.0751465599608951	0.0392200387680957	0.109729677901027
225	0.0955187874991575	0.0511831936513981	0.13778270126212
226	0.0969541825264641	0.0524900893605151	0.1393316953212
227	0.0983895775537709	0.0537816958134373	0.140894495205844
228	0.0983895775537709	0.0537816958134373	0.140894495205844
229	0.0983895775537709	0.0537816958134373	0.140894495205844
230	0.0983895775537709	0.0537816958134373	0.140894495205844
231	0.0983895775537709	0.0537816958134373	0.140894495205844
232	0.0998372784442065	0.0550964083483799	0.142459683254667
234	0.100706381700688	0.0559020329165056	0.143384436667951
235	0.108428407358279	0.0608837944534498	0.153565980321811
236	0.110030090590803	0.062332567761433	0.155301322812396
237	0.110030090590803	0.062332567761433	0.155301322812396
238	0.110030090590803	0.062332567761433	0.155301322812396
239	0.110030090590803	0.062332567761433	0.155301322812396
240	0.110030090590803	0.062332567761433	0.155301322812396
241	0.110030090590803	0.062332567761433	0.155301322812396
242	0.110030090590803	0.062332567761433	0.155301322812396
243	0.110030090590803	0.062332567761433	0.155301322812396
244	0.110030090590803	0.062332567761433	0.155301322812396
246	0.110030090590803	0.062332567761433	0.155301322812396
247	0.110030090590803	0.062332567761433	0.155301322812396
248	0.110030090590803	0.062332567761433	0.155301322812396
249	0.110030090590803	0.062332567761433	0.155301322812396
250	0.110030090590803	0.062332567761433	0.155301322812396
251	0.111532083960556	0.063722736791102	0.156900131136314
253	0.111532083960556	0.063722736791102	0.156900131136314
254	0.111532083960556	0.063722736791102	0.156900131136314
255	0.111532083960556	0.063722736791102	0.156900131136314
257	0.111532083960556	0.063722736791102	0.156900131136314
258	0.111532083960556	0.063722736791102	0.156900131136314
261	0.111532083960556	0.063722736791102	0.156900131136314
262	0.111532083960556	0.063722736791102	0.156900131136314
263	0.111532083960556	0.063722736791102	0.156900131136314
264	0.119214733569532	0.0694411593730511	0.166326027230777
265	0.119214733569532	0.0694411593730511	0.166326027230777
267	0.119214733569532	0.0694411593730511	0.166326027230777
268	0.119214733569532	0.0694411593730511	0.166326027230777
269	0.119214733569532	0.0694411593730511	0.166326027230777
271	0.126361765064552	0.0746960371714281	0.175142659923388
272	0.127678902392114	0.0759450764026555	0.176516375921171
273	0.127678902392114	0.0759450764026555	0.176516375921171
274	0.127678902392114	0.0759450764026555	0.176516375921171
276	0.127678902392114	0.0759450764026555	0.176516375921171
277	0.127678902392114	0.0759450764026555	0.176516375921171
279	0.127678902392114	0.0759450764026555	0.176516375921171
280	0.127678902392114	0.0759450764026555	0.176516375921171
281	0.127678902392114	0.0759450764026555	0.176516375921171
282	0.127678902392114	0.0759450764026555	0.176516375921171
283	0.1295390287576	0.0776774025327222	0.178484507983506
284	0.1295390287576	0.0776774025327222	0.178484507983506
285	0.1295390287576	0.0776774025327222	0.178484507983506
286	0.1295390287576	0.0776774025327222	0.178484507983506
287	0.137544022545775	0.0845578907910604	0.18746329717202
288	0.137544022545775	0.0845578907910604	0.18746329717202
289	0.137544022545775	0.0845578907910604	0.18746329717202
291	0.137544022545775	0.0845578907910604	0.18746329717202
293	0.137544022545775	0.0845578907910604	0.18746329717202
294	0.138271727310595	0.0852597535335271	0.188211496301007
295	0.138271727310595	0.0852597535335271	0.188211496301007
296	0.138271727310595	0.0852597535335271	0.188211496301007
297	0.138271727310595	0.0852597535335271	0.188211496301007
298	0.138271727310595	0.0852597535335271	0.188211496301007
299	0.138271727310595	0.0852597535335271	0.188211496301007
300	0.138271727310595	0.0852597535335271	0.188211496301007
301	0.138271727310595	0.0852597535335271	0.188211496301007
302	0.14487667582006	0.0906535682487604	0.195866532243031
303	0.14487667582006	0.0906535682487604	0.195866532243031
304	0.14487667582006	0.0906535682487604	0.195866532243031
305	0.14487667582006	0.0906535682487604	0.195866532243031
306	0.14487667582006	0.0906535682487604	0.195866532243031
307	0.14487667582006	0.0906535682487604	0.195866532243031
308	0.14607278189336	0.0918052532485606	0.197097652863968
309	0.14607278189336	0.0918052532485606	0.197097652863968
310	0.14607278189336	0.0918052532485606	0.197097652863968
311	0.14607278189336	0.0918052532485606	0.197097652863968
312	0.14607278189336	0.0918052532485606	0.197097652863968
313	0.14607278189336	0.0918052532485606	0.197097652863968
314	0.14607278189336	0.0918052532485606	0.197097652863968
315	0.14607278189336	0.0918052532485606	0.197097652863968
316	0.14736402568138	0.0930688575391697	0.198408709695775
317	0.14736402568138	0.0930688575391697	0.198408709695775
318	0.14736402568138	0.0930688575391697	0.198408709695775
319	0.148153919630932	0.093842725598439	0.199209932823893
320	0.148153919630932	0.093842725598439	0.199209932823893
321	0.148153919630932	0.093842725598439	0.199209932823893
322	0.148153919630932	0.093842725598439	0.199209932823893
323	0.148153919630932	0.093842725598439	0.199209932823893
324	0.148153919630932	0.093842725598439	0.199209932823893
326	0.148153919630932	0.093842725598439	0.199209932823893
327	0.148153919630932	0.093842725598439	0.199209932823893
328	0.148153919630932	0.093842725598439	0.199209932823893
329	0.148153919630932	0.093842725598439	0.199209932823893
330	0.148153919630932	0.093842725598439	0.199209932823893
331	0.148153919630932	0.093842725598439	0.199209932823893
332	0.148153919630932	0.093842725598439	0.199209932823893
333	0.148153919630932	0.093842725598439	0.199209932823893
334	0.148153919630932	0.093842725598439	0.199209932823893
335	0.148153919630932	0.093842725598439	0.199209932823893
336	0.148153919630932	0.093842725598439	0.199209932823893
337	0.148153919630932	0.093842725598439	0.199209932823893
338	0.148153919630932	0.093842725598439	0.199209932823893
339	0.148153919630932	0.093842725598439	0.199209932823893
340	0.149010769058543	0.0946909850856676	0.200071291406658
341	0.149010769058543	0.0946909850856676	0.200071291406658
342	0.149010769058543	0.0946909850856676	0.200071291406658
343	0.149010769058543	0.0946909850856676	0.200071291406658
344	0.149010769058543	0.0946909850856676	0.200071291406658
345	0.149010769058543	0.0946909850856676	0.200071291406658
346	0.149010769058543	0.0946909850856676	0.200071291406658
347	0.149010769058543	0.0946909850856676	0.200071291406658
348	0.149010769058543	0.0946909850856676	0.200071291406658
349	0.149010769058543	0.0946909850856676	0.200071291406658
350	0.149251559524294	0.0949332632181858	0.200309900300394
351	0.149251559524294	0.0949332632181858	0.200309900300394
352	0.149251559524294	0.0949332632181858	0.200309900300394
353	0.15073428427511	0.0963534516431397	0.201842515508753
354	0.15073428427511	0.0963534516431397	0.201842515508753
355	0.15073428427511	0.0963534516431397	0.201842515508753
356	0.15073428427511	0.0963534516431397	0.201842515508753
357	0.15073428427511	0.0963534516431397	0.201842515508753
358	0.15073428427511	0.0963534516431397	0.201842515508753
359	0.15073428427511	0.0963534516431397	0.201842515508753
360	0.15073428427511	0.0963534516431397	0.201842515508753
361	0.15073428427511	0.0963534516431397	0.201842515508753
362	0.15073428427511	0.0963534516431397	0.201842515508753
363	0.152569220081523	0.0981184510365043	0.2037325438373
364	0.152569220081523	0.0981184510365043	0.2037325438373
365	0.152569220081523	0.0981184510365043	0.2037325438373
