# Supplementary material for: Course of post COVID-19 disease symptoms over time in the ComPaRe long COVID prospective e-cohort
Source: Nat Commun. 2022 Apr 5;13:1812. doi: 10.1038/s41467-022-29513-z (PMC8983754; doi:10.1038/s41467-022-29513-z)
Supplement: Supplementary file 5 — Source Data [file 41467_2022_29513_MOESM5_ESM.zip › SourcedataFig3a.xlsx]

## Sheet: SourcedataFig3a
Time	S1	S2	S3	S4	S5	S6	S7	S8	S9	S10	S11	S12	S13	S14	S15	S16	S17	S18	S19	S20	S21	S22	S23	S24	S25	S26	S27	S28	S29	S30	S31	S32	S33	S34	S35	S36	S37	S38	S39	S40	S41	S42	S43	S44	S45	S46	S47	S48	S49
60	22.293	43.5669	92.9936	41.0191	61.1465	70.0637	30.5732	11.9745	9.17197	32.4841	20.5096	38.7261	41.9108	27.6433	23.4395	54.6497	32.2293	14.2675	6.24204	28.0255	8.15287	35.2866	26.242	10.828	23.949	71.8471	82.8025	47.5159	46.879	46.879	21.1465	55.1592	23.0573	33.758	55.6688	3.18471	32.1019	29.9363	44.2038	44.0764	43.8217	44.586	38.8535	33.121	5.22293	11.0828	33.8854	15.2866	14.7771
61	25.0286	43.4286	89.7143	37.4857	56.3429	68.8	27.6571	10.9714	12.9143	30.5143	19.3143	34.7429	38.2857	25.4857	22.5143	53.3714	33.2571	13.0286	5.6	29.1429	8	31.6571	24.6857	9.71429	22.7429	67.0857	76.2286	47.7714	42.7429	42.7429	19.4286	50.8571	20.9143	30.9714	51.3143	2.85714	29.2571	30.9714	45.2571	40.6857	44.8	41.3714	34.8571	30.1714	4.68571	9.94286	35.5429	13.7143	13.2571
62	25.5343	43.1946	89.8763	37.3453	56.3555	67.7165	28.3465	11.4736	13.1609	30.4837	19.4601	34.6457	38.5827	25.5343	22.6097	53.4308	32.7334	12.8234	5.51181	28.6839	7.87402	31.6085	24.7469	9.5613	22.8346	66.4792	75.928	48.144	42.9696	42.9696	20.0225	50.9561	20.5849	30.9336	51.631	2.81215	28.7964	30.4837	45.2193	40.7199	44.0945	41.1699	34.3082	30.1462	5.06187	9.78628	34.9831	13.4983	13.0484
63	25.5249	43.3149	90.0552	37.5691	56.2431	67.8453	28.2873	12.1547	13.8122	30.8287	19.116	34.9171	39.2265	25.9669	23.5359	52.9282	33.0387	12.5967	5.41436	29.5028	9.50276	31.9337	25.1934	9.83425	22.8729	67.0718	75.9116	48.1768	43.0939	43.0939	20.1105	51.8232	20.663	32.1547	51.6022	2.76243	29.6133	30.8287	45.7459	41.326	44.6409	41.326	34.1436	30.0552	5.85635	9.61326	35.2486	13.2597	12.8177
64	24.3158	42	90.5263	37.1579	53.5789	65.2632	26.9474	12.3158	13.1579	30.1053	18.2105	38	38.1053	24.7368	23.7895	51.7895	32.2105	12	5.15789	28.1053	9.05263	30.4211	24	10.1053	22.4211	65.2632	72.9474	49.2632	41.6842	41.6842	19.7895	50.1053	20.4211	30.6316	49.8947	2.63158	28.2105	29.3684	47.6842	39.3684	46.6316	43.4737	33.1579	29.2632	5.57895	9.78947	34.9474	12.6316	12.2105
65	26.7276	40.5488	90.8537	36.0772	51.9309	66.4634	26.0163	11.8902	12.7033	29.065	17.7846	36.687	36.7886	24.0854	23.1707	50	31.0976	11.5854	8.23171	27.1341	8.73984	29.3699	26.4228	9.7561	21.6463	66.2602	73.8821	51.0163	40.4472	40.2439	19.1057	51.8293	19.7154	29.5732	51.4228	2.54065	30.6911	31.8089	49.4919	38.0081	45.2236	42.1748	32.0122	28.252	5.38618	12.7033	33.7398	12.3984	11.7886
66	27.2088	40.4618	90.9639	36.0442	51.7068	66.4659	26.9076	12.5502	12.9518	29.1165	17.9719	36.6466	37.1486	24.5984	23.2932	50.2008	31.1245	11.8474	8.13253	26.8072	9.43775	29.4177	26.1044	9.63855	21.3855	66.2651	74.1968	51.2048	40.3614	40.1606	19.6787	51.2048	19.4779	29.2169	51.6064	2.51004	31.1245	32.2289	49.6988	38.755	45.8835	42.0683	32.4297	28.3133	6.1245	12.5502	33.7349	12.6506	12.0482
67	29.0291	39.7087	88.5437	34.8544	50.5825	64.8544	26.0194	12.1359	12.5243	28.7379	17.3786	35.4369	35.9223	23.7864	25.8252	51.8447	33.3981	11.4563	8.4466	25.9223	9.70874	28.4466	25.2427	9.32039	20.6796	64.0777	71.7476	52.8155	39.0291	39.4175	19.0291	52.8155	18.835	28.835	50.4854	2.42718	30.0971	31.165	48.6408	37.4757	44.3689	40.6796	31.9417	27.3786	5.92233	12.1359	33.2039	12.233	11.6505
68	27.4955	40.6534	89.2922	32.9401	48.3666	64.5191	28.4029	12.2505	12.2505	27.9492	17.9673	38.0218	34.4828	22.7768	28.0399	51.9964	37.0236	11.0708	7.89474	29.1289	9.43739	31.8512	24.3194	9.07441	19.3285	65.8802	72.8675	55.5354	38.2033	37.2051	19.51	50.9982	17.9673	27.8584	52.8131	2.2686	28.4936	29.8548	48.0944	35.7532	42.196	38.3848	30.7623	29.1289	5.89837	11.8875	31.9419	13.1579	10.8893
69	27.1552	39.4828	87.069	31.9828	49.3966	63.0172	27.8448	11.9828	12.6724	27.931	18.1034	36.6379	34.1379	21.9828	28.0172	53.0172	36.3793	11.5517	7.84483	28.1897	9.31034	30.7759	23.9655	8.62069	18.8793	64.3103	70.9483	54.4828	41.2931	40.3448	19.3966	49.4828	17.069	26.9828	51.3793	2.15517	27.069	28.8793	47.069	35.1724	40.7759	39.569	29.2241	28.8793	5.94828	11.2931	30.3448	12.5	10.3448
70	27.3345	38.8795	87.2666	32.4278	49.236	62.6486	27.4194	11.7997	12.4788	28.0985	18.7606	36.6723	34.2105	21.6469	28.1834	52.2071	35.8234	12.5637	7.72496	28.3531	9.50764	30.8998	24.5331	8.48896	18.9304	64.8557	70.4584	54.8387	41.0017	39.7284	19.4397	50.2547	17.4024	26.5705	51.528	2.4618	26.6553	28.438	46.3497	35.2292	41.3413	39.5586	29.1171	29.0323	5.85739	11.4601	30.4754	12.309	10.1868
71	27.242	38.7479	87.3096	32.3181	49.4078	62.775	27.3266	11.7597	12.4365	28.0034	18.6971	36.5482	34.4332	21.5736	28.4264	52.0305	35.7022	12.8596	7.69882	28.2572	9.81387	30.7953	24.4501	8.46024	19.2047	64.6362	70.22	54.6531	41.2014	39.9323	19.3739	50.0846	17.3435	26.4805	51.3536	2.45347	26.5651	28.6802	46.5313	35.11	41.5398	39.7631	29.357	28.934	5.83756	11.4213	30.3723	12.2673	10.1523
72	26.6777	37.9453	87.5725	31.6487	50.4557	63.546	26.7606	11.5162	12.179	27.4234	18.3099	37.8625	33.72	21.6239	27.8376	50.9528	34.9627	13.0903	9.1135	28.169	9.6106	30.1574	25.5178	8.285	18.807	65.3687	70.3397	55.5924	42.4192	40.6794	18.9727	49.5443	16.9843	26.4292	52.3612	2.40265	26.0149	28.0862	47.1417	34.3828	42.2535	38.9395	30.3231	28.3347	5.71665	11.1848	29.7432	12.0133	9.942
73	27.2157	37.9608	84.9412	31.451	50.1176	62.9804	25.3333	11.2157	11.5294	27.451	18.8235	37.3333	33.7255	21.9608	28.3922	50.5882	34.5882	13.8824	10.1176	28.7059	9.64706	30.0392	26.1176	9.33333	19.6078	64.7059	71.451	56	44.7059	41.5686	19.7647	48.8627	17.5686	26.5098	52.9412	3.76471	26.4314	30.902	49.9608	36.8627	42.8235	42.1961	29.2549	27.1373	6.90196	10.5882	30.6667	11.6863	9.41176
74	26.4419	37.2285	85.1685	30.0375	51.9101	64.1199	24.1948	10.7116	11.0112	29.2884	18.9513	39.176	32.6592	20.9738	30.2622	49.6629	33.4831	13.7079	9.66292	27.9401	9.73783	28.6891	24.9438	8.91386	19.7004	64.4195	69.6629	53.9326	43.5955	40.1498	21.4981	47.1161	16.779	25.3184	51.0112	3.59551	28.3895	29.5131	47.7154	36.1798	41.8727	40.7491	28.4644	26.367	6.59176	10.1124	30.2622	11.161	8.98876
75	26.4359	37.8498	85.4197	30.2651	51.4728	64.433	24.595	11.3402	10.8247	29.7496	19.5876	39.3225	32.4006	21.5758	30.9278	49.7791	34.1679	13.9175	9.49926	28.2032	10.3093	28.4978	25.7732	9.05744	20.1031	65.0221	70.1767	53.7555	44.0353	40.2062	22.0913	48.0118	16.7894	25.405	51.8409	3.53461	27.9087	29.0133	47.8645	36.5243	41.6053	40.3535	28.2769	26.215	6.77467	9.94109	30.486	10.972	8.83652
76	26.4359	37.8498	85.4197	30.2651	51.4728	64.433	24.595	11.3402	10.8247	29.7496	19.5876	39.3225	32.4006	21.5758	30.9278	49.7791	34.1679	13.9175	9.49926	28.2032	10.3093	28.4978	25.7732	9.05744	20.1031	65.0221	70.1767	53.7555	44.0353	40.2062	22.0913	48.0118	16.7894	25.405	51.8409	3.53461	27.9087	29.0133	47.8645	36.5243	41.6053	40.3535	28.2769	26.215	6.77467	9.94109	30.486	10.972	8.83652
77	25.8807	37.527	85.7656	29.5471	52.1927	65.2768	24.5147	12.0058	10.9993	30.9849	19.1948	38.8929	33.5011	22.9331	31.2006	48.67	33.4292	13.6592	9.2739	27.5341	10.0647	27.8936	25.1618	8.84256	20.1294	65.8519	69.4464	54.3494	43.9252	39.7556	21.6391	47.3041	16.3911	24.8023	52.0489	3.45075	27.7498	28.8282	47.2322	35.6578	41.1215	39.3961	29.9784	26.0244	7.54853	10.1366	30.3379	10.7117	9.13012
78	26.9608	37.395	86.1345	30.042	52.8711	66.1765	24.7199	12.1148	10.8543	32.0728	20.4482	39.7759	34.8039	24.3697	31.0924	49.5798	33.4034	14.1457	9.03361	27.381	10.7843	27.8711	24.7899	8.61345	20.4482	66.4566	69.8179	53.9216	42.9272	38.8655	22.549	48.3894	15.9664	24.8599	53.0112	3.36134	27.591	29.2017	48.4594	37.1849	41.6667	39.986	30.042	25.9104	7.63305	9.87395	31.1625	11.1345	9.17367
79	27.6913	38.524	85.8497	30.738	53.893	66.1476	25.1862	12.5931	12.1869	31.6181	20.176	38.5917	35.2065	24.7123	32.9045	51.1848	34.6649	13.9472	9.07244	27.285	10.8328	26.9465	25.9309	8.59851	20.2437	67.0278	69.9391	54.9086	43.5342	39.6073	22.6134	49.5599	16.9939	26.4049	53.6899	3.72376	29.0454	30.6026	49.6953	38.3209	41.4353	38.7949	30.6703	25.7955	7.85376	9.95261	31.3473	12.39	8.86933
80	27.6667	39.0667	86.0667	30.2667	54.2	65.9333	25.8667	13.0667	12	31.5333	20.6667	38.6667	35.8	24.3333	33.4667	51.5333	35.2	14.1333	9.33333	26.8667	11.0667	26.9333	26.3333	8.46667	20.3333	66.4667	70	55.2	43.2667	39.4	22.9333	49.6	16.7333	26	53.3333	4.06667	29.2667	30.8	49.4	38.4667	41.8667	39	30.6667	26.0667	7.73333	9.8	32.0667	12.2	8.73333
81	27.4625	39.726	86.3666	29.6151	53.6856	66.0144	26.8102	14.2857	11.7417	32.3549	20.2218	39.3346	36.5297	24.0705	34.2466	52.3157	35.6817	14.09	9.13242	26.5492	11.0894	26.3536	26.0274	8.28441	19.8956	66.7971	70.6458	55.5121	43.8356	40.0522	23.94	50.0326	16.3731	25.9622	53.9465	3.97913	29.8761	31.3764	49.8369	39.1389	41.6177	39.3999	30.2674	26.7449	7.56686	9.84997	32.6158	13.4377	8.54534
82	27.074	40.2572	86.6238	30.2251	53.7621	65.9164	26.4309	14.0836	11.5756	32.9904	19.9357	38.7781	37.1061	23.7299	35.2412	53.0547	35.4341	14.3408	9.00322	26.1736	11.6399	26.6881	26.8167	8.55305	20.9646	66.5595	71.1254	54.7267	43.6013	39.4855	24.8232	49.7749	16.3987	26.3023	53.8264	3.92283	29.4534	30.9325	50.2251	39.0354	41.672	39.2283	30.2251	26.3666	7.90997	9.71061	33.2476	13.5048	8.42444
83	28.5625	39.2969	86.9429	29.3785	54.6139	66.7294	26.3026	13.7476	11.8016	34.5888	19.5857	40.2385	36.7232	23.5405	34.6516	52.2913	36.9743	13.9987	9.03955	25.5493	11.8644	26.5537	28.5625	8.34903	22.85	67.4827	71.9397	55.8067	42.9379	38.6692	24.7332	48.9642	16.0075	26.0515	52.919	3.82925	28.7508	30.1946	51.4124	38.1042	42.8123	40.678	29.5041	26.1142	8.09793	9.73007	32.9567	13.1827	8.60013
84	28.6692	39.0547	87.0647	29.1045	54.4154	67.0398	25.6841	13.2463	11.6915	34.5149	19.7761	39.7388	36.2562	23.1965	34.8259	51.9279	36.7537	13.7438	8.95522	25.3109	12.4378	26.5547	28.7935	8.27114	22.8856	67.1642	70.8955	55.5348	42.5995	38.6194	24.1294	48.3831	16.3557	25.8085	52.4254	3.79353	28.1095	29.5398	51.1816	37.3756	42.6617	39.9254	29.1045	25.4975	8.02239	9.6393	32.2761	13.0597	8.5199
85	28.1098	38.0488	87.0732	28.5366	53.3537	65.7317	24.939	12.7439	11.4634	34.0854	19.6341	38.7195	35.7927	22.7439	34.1463	50.9146	36.0366	13.4756	8.78049	24.939	12.1951	26.0366	28.2317	8.10976	22.0732	65.3659	69.5122	54.8171	41.6463	37.2561	23.2927	46.8293	17.9878	25.3049	51.7683	3.71951	27.1951	28.5976	49.8171	36.2805	42.0732	38.7805	28.5366	25	7.86585	9.45122	31.2805	12.8049	7.9878
86	28.3898	38.2567	87.1671	26.8765	53.6925	63.8015	24.7579	12.6513	11.3801	33.8378	18.0387	36.7433	33.8378	20.8838	34.1404	49.092	36.2591	13.6199	8.95884	23.3051	12.3487	26.0896	28.0266	8.29298	22.155	65.1332	67.5545	54.9031	42.0702	35.5327	23.3656	46.9734	18.0993	25.1211	51.6344	3.69249	27.2397	28.632	49.9395	34.322	43.9467	38.9831	30.5085	25.3027	9.74576	9.38257	31.2954	12.7119	7.92978
87	27.7515	37.3964	87.4556	26.2722	53.6095	62.3669	24.2012	12.3669	11.1243	33.0769	17.6331	37.0414	34.2012	20.4142	34.497	49.1124	36.568	13.3136	8.7574	22.7811	12.071	25.503	27.3964	8.10651	21.6568	64.7929	68.284	53.6686	42.2485	35.858	22.8402	47.0414	17.6923	24.5562	50.4734	3.60947	26.6272	27.9882	48.8166	33.5503	42.9586	39.2308	29.8225	25.858	10.6509	9.1716	30.5917	12.426	7.75148
88	27.813	37.161	87.7669	26.3128	54.472	63.0121	23.6007	12.06	11.6561	33.6988	18.6959	36.9302	34.3335	20.3693	35.5453	48.5286	36.2377	12.9833	8.77092	23.2545	12.5216	25.9088	27.4091	8.25159	21.1771	65.6088	68.8402	53.4334	42.1812	35.603	22.6197	46.4512	17.5995	23.9469	50.3174	3.51991	27.3514	27.2937	48.644	33.0063	42.6428	40.1039	29.775	25.8511	10.4443	9.29025	31.7369	12.4639	7.55915
89	26.5858	35.5212	88.3067	27.4131	52.4545	60.2317	22.5593	11.5279	11.1418	32.2118	17.8709	35.3006	35.4661	19.4705	33.9768	48.6486	34.6387	12.4104	8.76999	22.2284	11.9691	24.7656	26.1997	10.1489	20.2427	65.3613	68.064	51.0756	42.0849	35.797	24.2692	47.0491	16.8229	25.1517	50.3585	3.36459	28.7921	28.7369	49.1451	33.8114	43.0226	38.3343	30.7226	24.7104	9.98345	10.6453	32.5979	11.914	7.22559
90	25.3421	34.3186	88.1773	26.2726	52.0525	60.0985	22.3864	13.2458	11.0564	32.1839	18.0624	33.9901	35.1943	19.3213	33.0049	47.3454	34.9206	12.6437	8.70279	21.0181	12.6437	24.7947	26.5463	10.0712	20.416	65.0794	66.2835	51.7241	41.7625	35.5227	23.3716	46.5791	15.6541	24.4663	49.9726	3.33881	27.5315	28.2978	47.7285	33.5523	43.7329	37.8216	29.2282	24.3021	9.90695	9.52381	31.9102	11.8227	7.17022
91	25.4891	34.4022	87.2283	26.0326	52.1196	58.8587	22.2283	13.1522	11.1957	32.1739	17.9348	34.2935	35.2174	19.4022	32.8261	47.2826	35.2717	12.663	8.6413	20.8696	12.8804	24.837	25.7065	10	20.4891	65.3261	65.1087	52.0652	41.6848	35.2717	22.0109	45.2174	15.5435	24.2935	50.5435	3.31522	27.5	28.1522	47.7717	33.3152	43.4783	37.8804	27.9891	23.0978	9.94565	9.45652	31.7391	11.7391	7.01087
92	25.2717	34.1848	87.0109	25.8152	51.9022	59.0761	22.2283	13.1522	11.1957	32.1739	17.9348	34.2935	35.2174	19.4022	32.8261	47.0652	35.0543	12.663	8.6413	20.8696	12.8804	24.837	25.7065	10.2174	20.4891	65.3261	64.8913	52.0652	41.6848	35.2717	21.7935	45	15.5435	24.2935	50.5435	3.31522	27.2826	27.9348	47.7717	33.0978	43.2609	37.663	27.9891	22.8804	9.72826	9.45652	31.5217	11.7391	6.79348
93	24.5383	33.1926	86.3852	25.277	50.3958	57.3615	21.5831	12.7704	10.8707	31.2401	17.4142	33.5092	34.1953	20.5277	31.8734	45.9103	34.248	12.2955	8.3905	20.2639	12.5066	25.8047	24.9604	9.92084	19.8945	65.1187	64.0106	50.7652	40.686	34.248	21.1609	45.3826	15.0923	23.5884	49.0765	3.219	26.7018	27.124	48.0739	34.8285	42.2164	36.5699	30.0792	22.2164	11.1346	9.18206	30.6069	12.4011	6.59631
94	23.9198	32.2016	86.7284	24.2798	49.6914	55.7613	20.679	12.4486	10.5967	32.2531	16.9753	32.3045	33.2819	20.216	31.2243	44.5988	33.6934	11.9856	8.53909	19.5988	13.2716	25.1543	24.8971	9.87654	19.393	65.4835	64.249	51.4918	39.3004	33.0247	22.6337	46.2449	14.7119	25	48.0453	3.49794	26.2346	26.6461	47.2222	34.465	41.358	35.6481	29.5267	22.0165	11.4198	9.15638	29.8354	12.2942	6.43004
95	24.0061	32.1101	86.5443	24.0571	49.7452	56.1672	20.7951	12.4363	10.9072	32.1611	17.0234	32.4159	33.4862	20.0306	31.1417	44.3935	33.5882	11.8756	8.66463	19.8267	13.3537	24.9235	24.8726	9.78593	19.2151	65.0866	64.3731	51.2232	39.1437	32.5178	22.4261	45.8206	14.7808	24.9745	47.8084	3.46585	26.2997	26.7074	47.2987	34.4546	41.2844	35.525	29.6636	21.8145	11.315	9.07238	29.8675	12.3853	6.37105
96	23.8844	31.643	86.6126	24.2394	49.6957	55.7809	20.6897	12.3732	11.1562	32.5051	16.9371	32.4544	33.8235	19.929	30.6795	44.1684	33.1136	12.1197	8.92495	19.7262	13.5903	25.4057	25.0507	10.0406	19.4219	65.2637	64.0467	51.4706	39.2495	32.3529	22.8195	45.8925	14.7059	24.8479	48.073	3.44828	26.3692	26.2677	46.9574	34.4828	40.9736	35.5477	30.0203	21.6024	11.2576	9.33063	29.716	12.3225	6.33874
97	23.7619	31.4157	86.7934	23.7119	49.7249	55.978	20.4102	12.2061	11.0055	32.3662	16.7084	32.4162	33.967	19.6598	30.5653	44.072	32.9665	11.956	8.8044	20.1601	13.4067	24.8624	25.2126	10.2051	19.5598	65.0825	64.3322	51.0755	39.0195	32.2161	23.1116	45.2726	14.5073	24.7124	48.1241	3.70185	26.6633	26.013	47.2736	34.6673	41.4707	35.6678	30.1151	21.3107	11.3057	9.4047	29.8649	12.4562	6.25313
98	22.9136	31.9506	86.963	25.5802	50.3704	56.5926	20.1481	12.9383	10.8642	34.1235	17.4815	32.8889	32.9383	19.7531	32.3951	44.7901	32.8889	12.7407	9.67901	19.9012	13.2346	25.4815	25.2346	9.1358	19.3086	65.5309	64.7407	51.7037	38.5185	31.8025	22.8148	45.037	15.2593	23.4568	48.7901	4.59259	27.2593	26.6667	47.6049	36.0988	39.9506	36.1481	29.7284	21.037	12.0988	9.28395	28.5926	13.2346	6.17284
99	23.0618	32.1884	86.1138	25.1227	49.2149	55.2012	20.3631	13.1992	10.7949	34.053	17.6644	33.0226	33.0716	19.0383	32.2866	44.6516	33.317	12.6595	9.421	19.7743	13.3464	24.9264	24.1413	9.07753	19.4799	65.7507	63.4936	50.4416	38.2237	30.6183	22.9637	43.9156	15.1619	23.6016	49.1168	4.5633	26.8891	27.2326	47.3994	35.6722	39.4995	35.9176	29.6369	20.7066	12.316	9.22473	28.6555	13.1501	6.13346
100	21.4076	30.694	86.1681	26.784	49.218	55.1808	18.7195	13.1476	10.5572	35.2884	17.5953	33.089	33.5288	19.5503	32.5513	44.6725	33.3822	12.8543	9.38416	19.697	13.2942	23.2649	25.6109	9.04203	19.4037	65.6891	63.6364	50.4399	36.5103	30.4985	24.6334	43.9394	13.392	23.6559	49.1202	4.54545	23.5093	25.9531	46.0411	35.8749	41.4467	35.9238	29.7165	19.0616	12.2678	9.18866	27.175	12.9032	6.30499
101	21.9941	30.4985	85.7771	27.9081	48.2405	53.7146	17.7908	13.3431	10.7527	34.3109	17.9374	30.4497	33.7243	18.8172	32.8935	42.4242	32.9423	13.0499	9.04203	18.1818	13.2942	23.4604	26.7351	9.04203	17.6931	66.0313	62.9032	49.6579	37.8299	31.0362	26.2952	43.0108	14.5161	23.998	49.0714	4.34995	24.6334	26.4907	47.1652	34.3597	40.4692	34.2131	31.5738	19.0616	12.2678	9.18866	27.2239	12.9032	6.30499
102	22.7383	31.0111	85.583	27.7213	48.7179	54.1364	17.4165	13.014	10.7402	34.3493	18.0455	31.0595	34.0106	19.3033	32.8495	43.0092	32.8012	14.03	8.85341	18.2874	12.9657	23.5123	26.7537	9.62748	17.8036	65.5539	63.5704	50.1693	37.8326	31.1079	26.5119	43.5414	14.3687	24.4315	49.2501	4.11224	24.3832	26.5119	47.3149	34.3009	40.6386	33.7687	31.7852	19.3517	12.3367	9.5791	27.1408	13.2559	6.24093
103	22.447	31.0694	85.6455	27.6493	48.5549	54.1426	17.341	12.9576	10.9345	34.2486	18.2081	30.9249	34.104	19.4123	32.8998	43.2563	32.8998	14.0173	8.81503	18.6416	13.1503	23.4104	26.6859	9.39306	17.9191	65.5106	63.7283	50.1927	37.9094	31.0212	26.6378	43.5934	14.3545	24.5183	49.4701	4.09441	24.5183	26.6378	47.5434	34.2004	40.7033	34.0077	31.8882	19.4605	12.4759	9.73025	27.0713	13.2466	6.21387
104	21.5936	31.1174	85.95	27.0156	49.6464	55.1155	16.9731	12.6827	11.7869	35.8322	18.3404	31.1645	34.0877	19.5191	33.6162	42.1499	33.4276	14.4272	9.52381	18.9533	13.0599	23.1023	26.6384	9.52381	19.4719	66.2423	63.6021	51.2494	37.8124	31.0702	27.1099	43.8944	14.38	23.9981	50.7308	4.00754	24.1396	26.7798	47.4305	33.4748	41.0655	33.0976	32.4375	18.859	13.4371	9.52381	28.1	13.2956	6.27063
105	22.0307	31.6255	86.1202	25.3843	50.0699	55.6591	16.7676	12.8551	12.1565	34.4667	18.6306	29.3433	32.231	19.6553	34.2338	42.5245	35.3517	14.2524	9.54821	19.2361	13.2278	23.0088	24.6856	9.40848	19.6088	64.5086	63.4839	51.4672	37.5408	30.8803	27.1542	44.4341	14.2059	22.776	50.6288	3.95901	22.4034	26.6418	47.1821	31.9516	41.0806	32.6968	32.4173	19.143	13.6469	9.73451	27.7597	13.1346	4.93712
106	22.723	32.6291	85.5869	26.4319	49.1549	54.9296	17.1362	12.8638	12.6761	35.0704	19.061	29.5775	32.9108	20.4225	34.9765	43.3803	34.7418	14.6948	9.62441	19.6244	13.662	23.0986	25.2113	9.48357	20.0939	65.6808	63.1925	52.8169	38.3568	31.3146	25.9624	43.662	14.3192	22.9577	51.5493	3.99061	23.2394	25.6808	46.1502	32.5822	40.2817	33.2864	32.6761	18.1221	13.7559	9.81221	28.8263	13.5211	5.30516
107	23.034	31.2238	85.7143	26.1982	47.9293	55.0023	17.1708	12.7501	12.8897	35.2722	19.0786	29.6417	32.9456	20.5677	35.0396	42.0661	34.6208	14.9372	9.53932	19.637	13.9134	21.5914	25.3606	9.39972	20.2885	65.4723	63.5179	51.047	38.3434	31.3634	25.919	43.4621	14.5649	21.4518	51.2797	3.95533	23.1736	25.2676	46.2541	30.9912	40.1117	32.9921	32.5733	18.3341	13.6342	9.91159	28.7576	13.5877	5.25826
108	22.5821	32.2536	85.5383	27.1442	48.1296	54.1058	19.115	12.5	14.2792	36.0401	18.5219	28.7409	33.2573	19.8449	34.3522	42.5639	35.5839	16.104	9.35219	19.2518	13.6405	20.8485	26.5055	9.21533	19.8905	66.1496	64.2336	50.5474	39.5529	32.7099	25.5931	44.3887	15.4197	21.031	51.9161	3.87774	22.719	26.2318	47.3084	32.4818	40.2828	35.2646	33.3942	17.9745	13.1843	11.177	31.1131	13.3212	5.15511
109	22.5371	32.0738	84.3005	27.0355	48.8979	54.4759	18.8484	12.3257	14.0801	35.5376	18.2636	28.61	33.0634	19.5682	33.8731	42.2402	35.3576	17.3189	9.22177	19.2533	13.4503	20.5578	26.1359	9.08682	19.883	65.1822	63.2928	51.552	40.126	31.9388	24.9213	43.4548	15.2047	20.7377	51.462	3.82366	22.4022	27.5753	46.9186	33.4233	39.7211	35.0427	32.9285	17.7238	13.0004	11.0211	30.9492	13.1354	5.08322
110	22.3841	33.1567	84.7682	26.9757	48.4327	53.7307	18.4989	13.5099	13.819	35.1435	17.9249	28.0795	34.3046	20.7947	35.0993	43.3113	34.9669	16.9978	9.22737	20.574	13.2009	20.1766	25.8278	9.27152	19.6909	64.415	62.7373	51.0375	39.6468	31.6115	26.1369	43.0905	14.9227	20.5298	50.9492	3.75276	22.1634	27.4172	46.2252	34.3929	39.3377	34.2163	32.3179	17.66	12.936	10.6402	30.5519	13.0684	4.98896
111	22.5792	32.6096	85.0195	27.0951	49.2835	54.1902	18.1937	13.287	13.591	35.3886	17.8897	27.9201	33.9991	20.4516	35.0847	43.4216	34.9544	17.2818	9.37907	20.2345	13.5041	20.4082	25.6622	9.11854	19.366	63.6561	62.2232	50.4993	40.3387	31.6544	26.0096	42.6835	14.6765	20.495	51.498	3.69084	22.1016	28.3543	45.4624	34.1294	40.0782	33.9557	31.7846	17.3686	12.7225	10.4646	30.3517	13.1133	4.90664
112	22.4227	33.1615	84.9227	26.7182	50.945	53.866	17.6546	12.9725	13.6168	33.4622	18.2131	27.1907	34.622	19.6306	35.3952	43.4278	34.8368	18.5137	9.92268	20.2749	13.6168	21.4347	27.921	9.27835	19.0722	64.0464	60.0086	51.0309	40.7216	32.1306	25.988	42.6976	14.5189	20.7474	52.0189	4.63918	21.7784	28.3076	45.0601	33.8488	39.4759	32.2165	31.701	16.0653	12.8436	10.3522	29.854	12.9725	5.02577
113	22.365	33.0763	84.7901	26.7352	50.8141	53.7275	17.6093	12.9392	13.6675	33.3762	18.1662	27.1208	34.533	19.5801	35.3042	43.4019	34.7472	18.5518	9.89717	20.2228	13.5818	21.3796	27.8492	9.2545	19.1088	63.9674	60.1114	51.0711	40.7883	32.048	25.9212	42.6735	14.4816	20.6941	52.0566	4.62725	21.9794	28.2348	45.2014	33.7618	39.6315	32.3051	31.7909	16.2811	12.8106	10.3256	29.9486	13.0249	5.01285
114	21.7105	34.2105	85.403	26.0691	52.3438	53.4951	17.3109	12.5822	14.7615	32.6891	17.4342	27.5905	33.3059	18.8734	35.3618	43.9145	35.8141	21.0526	11.1842	19.5724	13.528	20.6826	27.1382	10.5674	18.9145	65.1316	59.2516	51.5625	39.5559	31.1678	25.2878	43.1743	14.0625	22.0395	52.6316	4.44079	21.0938	27.1382	46.4227	34.0872	38.1579	31.0033	31.1266	15.625	12.4589	11.7599	28.9885	12.7467	4.97533
115	21.3075	35.2704	84.9072	25.908	52.3002	54.3584	17.5948	12.0662	14.6489	32.0823	16.9492	27.0783	32.6877	18.2405	35.795	44.6328	35.9161	20.6618	10.9766	19.209	13.2768	20.2986	26.3519	10.0888	18.7248	64.4068	59.8467	50.4439	39.5884	31.3559	25.8676	42.5343	13.519	21.6303	52.3002	4.35835	20.7022	26.6344	45.7224	34.3826	37.4496	30.1453	30.5488	16.1017	12.2276	11.5416	28.7732	12.3487	4.88297
116	21.3692	35.6549	85.1998	25.9596	51.9588	54.0166	17.4911	11.8322	14.444	31.4602	16.8579	26.7907	32.5287	18.8761	35.4175	44.0839	35.6154	20.3403	10.5263	19.1531	13.336	20.2216	26.0784	9.89315	20.0633	64.8595	60.1504	50.0989	40.2849	30.9062	26.5928	42.6197	13.4943	21.2109	51.9984	4.27384	21.6066	26.1971	45.5877	35.0218	37.2774	29.7982	30.7083	15.8686	12.2279	11.3178	28.2944	12.4258	4.86743
117	21.3692	34.9822	85.1998	25.9596	51.8006	54.0166	17.4911	11.5948	14.444	31.9747	16.8579	26.5532	32.7661	19.1136	35.4175	43.9256	35.4571	20.3403	10.5263	19.3114	13.4943	19.8655	26.0784	9.89315	19.074	64.6221	60.1504	50.8508	40.2849	30.6688	26.3554	42.6197	13.4943	21.8045	52.5129	4.27384	21.6066	25.4452	44.44	35.6154	37.2774	29.4025	30.7083	15.8686	12.2279	11.1595	28.2944	12.4258	4.86743
118	21.5311	35.008	84.6491	25.9171	51.3158	53.3892	17.3844	11.5231	14.3142	31.3796	16.9856	26.5949	33.0144	19.2584	35.4864	44.1786	35.6459	20.2552	10.925	19.2982	13.437	20.0159	26.2759	9.80861	18.9394	64.2344	59.4099	50.4785	40.5901	30.9011	26.555	41.7065	13.2775	21.2121	51.9936	4.30622	21.7703	25.638	44.378	35.2472	37.4801	29.2265	30.7815	15.9888	12.3206	11.1643	28.5486	12.5199	4.58533
119	22.4666	35.7423	84.4855	26.63	51.9639	53.8492	16.8107	11.3511	15.3574	32.011	17.989	25.9623	34.2498	19.835	36.685	44.9332	35.978	19.7958	12.0189	20.5027	13.5507	20.817	26.9835	9.66222	19.7565	64.3755	59.78	50.5892	40.0628	30.4399	26.1587	42.3409	12.8437	22.3881	52.7101	4.24195	22.7023	26.5122	44.9725	35.8209	37.8633	28.5546	31.5789	17.0071	12.3723	12.2545	29.2223	12.3331	4.35978
120	22.2694	35.3146	84.7549	26.2061	53.9946	54.6507	16.7117	11.4628	15.0907	31.3393	17.8695	25.55	33.9637	19.6835	36.2408	44.1914	36.6268	19.4519	11.8101	20.1467	14.589	20.6098	26.7078	9.64878	19.5677	63.6048	60.1698	51.2929	40.9494	30.413	25.743	42.1073	12.6206	22.1536	50.8684	4.16827	22.3466	26.0903	44.3844	35.3917	37.3987	27.9429	32.5743	16.7117	12.3504	12.0417	28.7534	12.1189	4.28406
121	22.03	35.1788	84.5829	26.4898	53.9408	53.4025	16.6474	11.188	13.5333	31.065	17.8008	25.4517	33.9869	19.6078	36.4091	44.0215	36.6398	19.6078	11.7647	20.0692	14.5329	20.6844	26.8358	9.61169	19.4925	63.7447	60.323	51.0957	40.792	30.296	25.4902	41.9454	12.7259	21.9146	50.4421	4.15225	22.4145	25.99	44.5982	35.1788	37.6394	27.8354	32.4491	16.6474	12.303	11.9954	28.6428	12.4567	4.26759
122	21.7028	36.0699	84.8347	27.214	54.732	54.9981	16.0775	11.8586	13.1509	30.7868	18.8902	25.1615	35.6138	19.1562	37.6283	44.7358	36.8681	20.6765	11.8586	19.3463	14.9373	21.3607	27.366	9.73014	19.3463	64.7282	60.5473	50.9692	41.3151	30.1026	25.1615	42.5314	13.3789	22.577	52.2235	4.1049	23.2991	26.9859	44.8879	35.9179	38.1604	27.176	32.0791	16.7237	12.2387	11.8586	28.0882	11.8206	5.4352
123	21.5922	35.8618	84.1908	26.887	54.2246	54.4874	15.8843	11.8663	12.9929	30.4168	18.6632	25.0094	35.3361	18.926	37.3263	44.5738	36.8006	20.4281	11.7161	19.1138	14.908	21.104	28.389	9.61322	20.2028	64.1006	60.4581	50.7323	41.5321	30.4544	24.8592	42.2456	13.2182	22.531	51.9715	4.05558	23.0192	26.887	44.9869	35.7492	37.7018	26.8494	31.9564	16.5227	12.0916	11.7537	27.7507	11.6786	5.36988
124	22.4422	36.377	84.5618	26.4026	54.6021	54.5655	15.8049	11.5878	12.8346	31.9032	19.0319	26.7693	34.6535	18.6285	37.9538	45.3245	37.7338	21.7455	13.0913	20.3154	14.5581	22.4056	27.8695	9.24092	21.3788	64.2464	58.8926	51.3385	40.7041	29.8863	25.7792	42.6109	13.2013	23.5057	52.5486	5.46388	22.4789	26.1093	43.381	35.6069	36.817	26.0726	31.2065	15.4382	11.6612	10.7811	28.6029	11.6978	5.24386
125	22.0779	36.1472	84.8124	26.3348	54.0765	55.1587	15.5483	11.544	12.6263	32.684	19.8773	27.5974	35.3535	18.3261	38.8528	46.0678	37.3377	21.3925	11.7244	20.1299	14.3218	23.3045	27.5613	9.09091	21.0317	64.8268	58.4055	50.8658	41.3059	30.6638	25.7215	43.3261	12.987	24.2785	52.0563	5.37518	20.8153	24.7475	41.8831	36.6522	36.2193	27.0202	32.1789	15.1876	12.6263	9.59596	28.1385	12.8788	5.15873
126	21.0072	36.4748	84.8561	26.5468	53.9209	55.2878	15.3597	11.5108	12.446	32.7338	19.964	27.6619	35.3957	18.4173	39.1727	46.3669	37.3741	21.4748	11.9784	20.0719	14.1367	23.5252	27.7698	9.06475	20.9712	64.7842	58.3813	49.8561	41.4748	30.5755	26.6547	42.3381	12.9496	24.2086	52.0504	5.35971	20.8993	24.964	42.0504	36.6906	36.1151	27.0863	32.0863	15.1439	12.5899	9.56835	28.0576	12.6978	5.14388
127	22.2182	36.6834	84.8887	26.4896	53.8765	55.3123	15.3984	11.486	12.4192	32.5915	21.3209	26.346	36.7193	19.7775	37.832	46.4106	36.0373	21.4286	11.9526	18.916	14.1062	23.6181	27.9253	9.04523	22.3977	64.7164	58.3991	49.8205	41.3855	30.5097	26.5973	42.3905	12.7782	24.0847	52.0101	5.34817	20.7107	24.9103	41.9598	36.4681	36.0373	27.1716	33.2735	13.9268	12.4192	9.54774	27.9971	12.7423	5.27638
128	21.4882	35.7532	84.5735	26.5699	54.6279	54.9546	14.1561	11.6152	12.559	32.8131	20.5808	26.4973	35.6443	18.5118	38.4029	45.8076	36.225	21.6697	12.2323	19.274	14.4828	22.5408	28.4574	9.2922	21.3793	64.3194	58.0762	49.2559	41.706	30.7078	27.0417	43.1579	12.922	24.2105	51.3249	5.26316	21.3793	25.1906	42.4319	37.0236	36.588	27.6225	32.6679	13.9383	12.2686	9.80036	28.3122	12.8857	5.33575
129	20.775	35.1274	84.7147	25.7983	53.5701	54.8977	13.9935	11.4819	12.6301	32.4004	19.878	26.9107	35.4144	17.5457	38.1773	45.174	36.4909	21.3132	12.3071	18.7298	15.1417	21.8156	27.8077	9.43667	21.385	63.4733	58.1988	49.9103	41.1912	30.427	26.5518	42.6982	12.3789	24.3272	52.3502	4.52099	21.0262	24.7219	41.6218	35.6297	35.9168	27.5206	32.9386	14.1371	12.9171	9.90312	27.1618	12.8812	5.41801
130	20.4016	34.9588	84.5823	25.8516	53.6034	54.7867	13.9835	11.3302	12.2625	32.3772	19.6486	26.8914	35.3173	17.3897	38.0065	45.3568	36.5364	21.0111	12.1549	18.3578	14.844	21.7999	27.8594	9.64503	21.5848	63.2843	58.4439	49.9462	41.2334	30.4769	26.3894	42.7393	12.2266	24.3098	52.3844	4.51775	21.0111	24.2022	41.592	35.6042	35.6042	27.3575	32.7716	14.1269	12.9079	9.89602	26.9989	12.7286	5.41413
131	20.3505	34.9428	84.3705	25.7868	53.4692	54.8999	13.9485	11.5522	12.2318	32.2961	19.5279	26.824	35.2289	17.2747	37.8398	45.3147	36.5165	20.9585	12.1245	18.3119	14.8069	21.8169	27.7897	9.62089	21.5308	63.1974	58.2976	49.8212	41.3805	30.6509	26.3233	42.6323	12.196	24.2489	52.3247	4.50644	20.9585	24.1416	41.4878	35.515	35.515	27.2175	32.6896	14.0916	12.8755	9.87124	26.9313	12.6252	5.40057
132	20.4845	34.984	84.4318	25.6145	53.1885	54.8272	13.8938	11.5069	12.1838	32.3833	19.6651	26.7189	35.0908	17.4207	37.6915	45.0659	36.5515	20.8764	12.077	18.2401	14.7488	21.8739	27.8945	9.58318	21.4464	62.8785	57.9979	49.7684	41.6103	30.9939	26.2202	42.6078	12.1482	24.3677	52.2978	4.48878	20.8051	23.9758	41.254	35.6252	35.3046	27.1108	32.5615	14.0363	12.8251	10.0463	27.0752	12.5757	5.37941
133	20.5246	34.8104	84.3672	25.4874	51.5775	54.6969	13.8249	11.5916	12.5487	32.2226	19.8511	26.7281	34.9167	17.3343	37.5044	43.7079	36.3701	20.7728	12.017	18.2914	14.8174	21.9071	27.7561	9.39383	22.4743	62.7792	57.9227	49.5923	41.6164	31.1237	25.9482	42.5381	12.0879	24.2467	52.1801	4.4665	20.7019	23.8568	41.262	35.4484	35.3421	26.8345	32.6834	13.9667	12.7614	9.99646	27.1535	12.5133	5.35271
134	20.7434	34.6549	84.3894	25.8407	51.7522	54.7611	13.6991	11.5752	12.6726	31.9292	19.5752	26.5841	34.8673	17.0619	37.6991	43.7876	36.4602	20.9912	12	18.2655	14.9381	21.8761	27.8584	9.38053	22.5841	62.8319	57.8407	49.8053	41.5575	31.0796	25.8053	42.2301	12.2124	23.823	52.2478	4.46018	20.6726	24.1062	40.9558	35.292	35.4336	26.9381	32.885	13.9469	12.9912	9.9823	27.3628	12.354	5.48673
135	20.6921	34.7458	84.428	25.7768	51.4831	54.6257	13.6653	11.5466	12.7825	31.8503	19.315	26.5184	34.5692	17.0198	37.7472	43.9266	36.3701	20.9393	11.9703	18.3616	15.3602	22.0692	28.0014	9.49859	22.5282	62.8884	57.7331	49.6822	41.4548	31.0028	25.7415	42.1257	12.1822	23.7641	51.7655	4.44915	20.6215	24.2938	41.1017	35.452	35.2754	26.8715	32.8037	13.9124	12.959	9.95763	27.0833	12.3234	5.72034
136	20.5542	34.5142	84.3914	25.3244	50.9646	54.7878	14.1003	11.4697	12.5921	30.691	19.1863	26.2013	33.6373	16.2399	37.3553	43.4935	36.1277	20.6594	11.8906	18.2392	15.2929	21.7818	29.323	9.43529	22.5184	62.329	57.3834	49.3511	41.1785	31.4626	25.7103	41.7397	11.9607	23.3602	51.4206	4.4195	20.6243	24.658	40.8278	35.0754	35.0403	26.6924	31.7432	13.6794	12.7324	9.89127	26.9028	12.101	5.68222
137	20.5254	34.0455	84.3433	25.6042	51.2434	54.7811	13.8704	10.9982	12.5044	30.648	18.9492	26.3047	33.6252	16.007	37.2329	43.2224	36.0771	20.4203	12.0841	17.9335	15.2014	21.7513	29.282	9.42207	22.4869	62.1716	57.373	49.352	41.1208	30.9632	26.0946	41.4711	12.1541	23.3275	51.2785	4.41331	20.7356	24.4133	40.4553	34.9562	35.3415	26.5849	31.6988	13.6602	12.9247	9.87741	27.0053	12.0841	5.67426
138	20.3996	35.4013	85.3137	25.6222	51.3495	55.0298	14.0203	11.006	12.5131	30.5293	19.1728	26.2531	33.789	16.0182	37.4693	44.5846	37.224	20.4346	12.0925	17.946	15.4224	22.8882	29.3025	9.42867	22.5026	62.2152	56.2916	49.5969	40.9394	30.7746	26.0428	41.5703	12.3028	23.3438	51.3144	4.4164	20.7501	24.4304	40.6239	33.4385	35.156	26.0428	33.0529	13.4595	13.0039	9.74413	28.286	12.0224	5.67823
139	20.1469	35.327	84.9248	25.7083	51.4516	55.1242	13.921	10.9829	12.6268	30.3253	18.7128	25.9881	33.2984	16.1945	37.1808	44.4911	37.3557	20.1819	11.8573	18.1182	15.1801	22.8402	28.8912	9.40888	23.015	62.5044	55.8237	49.213	40.7135	30.5701	26.128	41.6929	12.4169	23.2949	51.0668	4.40714	20.4967	24.3792	40.3987	33.2284	35.2221	25.7782	32.5638	13.781	13.1864	9.72368	27.8069	12.2071	5.87618
140	20.6016	35.1871	84.8898	25.9182	51.2417	54.3896	13.5362	10.6331	12.4169	29.6957	18.2931	26.198	33.6481	16.6492	36.5163	44.0714	37.2158	20.2868	11.8573	17.9433	15.425	22.8402	28.9262	9.19902	23.6796	62.1196	55.8587	49.0031	40.5037	30.3603	26.4778	41.4481	12.6268	22.9101	50.4022	4.19727	20.4967	23.9944	40.014	32.1441	34.7674	25.5684	32.3889	13.5712	13.1864	9.72368	26.9675	11.8223	5.87618
141	20.007	35.0736	84.8633	25.5081	51.1563	54.3097	12.754	10.4765	12.1233	29.7477	18.3252	26.7694	33.3917	17.5543	35.7393	43.9734	36.4401	20.1822	11.7029	17.9748	15.452	22.9502	28.9068	9.42537	24.0715	62.3686	55.7814	48.5634	40.5746	30.6237	26.4191	41.2053	12.4737	23.0904	50.6307	4.20463	20.0771	23.8963	40.2943	31.5347	34.6531	25.7533	32.4457	13.665	13.3497	9.74071	27.295	12.1934	5.88648
142	19.041	35.0718	85.0543	25.4813	51.3826	54.1127	12.7406	10.4655	12.2856	29.7515	18.3059	26.7413	33.2167	17.3959	35.5618	44.2072	35.3168	20.336	11.6906	17.8159	15.2958	22.7511	28.8764	9.41547	22.7861	62.5831	56.0028	48.5474	40.532	30.5915	26.5663	42.7021	13.5807	23.1012	52.1176	4.20021	20.056	25.0263	39.237	31.5016	34.4767	24.7812	32.0966	13.6507	13.5807	9.73049	28.2464	12.0406	5.88029
143	19.1141	35.1238	84.7576	25.5668	51.1336	54.1332	12.5567	10.2895	12.173	29.8919	18.3118	26.6132	33.1357	17.4398	35.5075	44.053	35.3331	20.3	11.7893	18.2421	15.3471	22.9159	28.8455	9.55703	22.7764	62.3648	55.8075	48.5874	40.3558	30.5895	26.4039	42.6927	13.5333	23.0555	51.9358	4.18556	20.1256	25.2878	39.3094	31.6359	34.4262	24.8343	32.3334	13.8821	13.6728	9.83607	28.2176	11.9986	5.92954
144	19.1408	35.1729	84.7363	25.6025	51.0653	54.0692	12.5742	10.3039	12.19	29.9336	18.3374	26.5107	33.0423	17.3245	35.5571	44.1146	35.2428	20.3283	11.8058	18.1278	15.2288	22.8082	29.0255	9.57038	22.6685	62.3123	55.8854	48.6553	40.4122	30.6322	26.4408	42.8921	13.5522	23.2274	52.0084	4.19141	20.1537	25.1834	39.504	31.8198	34.1949	25.0087	32.2389	13.7618	13.6919	9.84981	28.2571	12.1551	5.79811
145	19.1408	35.3126	84.5267	25.4628	51.1352	53.9294	12.3647	10.3039	11.9804	29.3748	18.1977	26.0915	33.0423	17.1149	35.5571	43.4509	34.5791	20.468	11.8058	18.1278	15.0891	22.459	29.0255	9.57038	22.8781	62.452	55.0122	48.4457	40.9361	30.6322	27.5585	42.8921	13.7618	23.0178	52.1481	4.19141	20.1537	25.1834	39.7136	32.693	33.0772	23.891	32.2389	13.5522	12.3647	9.84981	28.4666	12.3647	5.58854
146	18.0814	35.7833	84.7136	25.8799	51.7253	54.2443	12.2153	10.1794	12.0428	29.5721	17.1498	25.1898	32.9883	17.2533	34.9551	43.1677	33.9545	20.2208	11.4562	17.7019	15.804	22.1877	29.3651	9.4893	22.3948	62.9055	53.7957	48.1021	41.8565	31.677	28.3989	42.2015	13.3885	23.6715	51.8634	4.17529	19.9103	26.0179	39.4755	32.3326	33.1608	22.7398	33.0228	14.3202	12.0428	9.83437	27.2947	12.0083	6.62526
147	18.0451	35.1675	84.1763	25.7348	52.1873	53.7252	12.2351	11.039	11.7567	29.2891	16.7122	23.9918	32.1599	17.054	35.5434	43.8483	34.5865	20.0273	12.3035	18.4552	16.6097	22.8982	29.2208	9.3985	21.7703	61.6541	52.4949	47.8811	42.4129	32.3308	28.2638	41.0116	12.987	23.3083	51.3671	4.13534	19.4463	25.769	39.0636	31.7498	33.527	23.6159	32.7068	14.1832	11.244	9.74026	27.0335	11.8934	6.56186
148	18.2251	35.2601	83.067	25.2635	52.1251	53.6552	12.2407	11.0507	11.8327	29.1397	17.103	23.8694	32.0639	17.239	35.2941	43.8966	34.6821	20.2652	12.1727	18.6671	16.797	22.7134	29.1397	9.07854	21.8633	61.6117	52.5672	47.9089	42.2985	32.3359	28.2557	41.1425	12.9208	23.6654	51.0371	4.31826	19.3472	25.8416	38.9323	31.4519	33.288	23.4954	32.608	14.1108	11.1867	9.07854	27.4396	12.0367	6.80041
149	17.9814	35.2394	84.0854	25.5942	52.463	53.9097	12.401	11.0575	11.9876	29.3834	16.9824	24.0441	32.4147	17.4647	35.5494	44.1268	34.6538	20.3927	12.0565	19.0148	16.8102	22.6662	29.4523	9.30072	22.0806	62.0393	52.9108	48.536	41.4743	31.6569	28.5567	41.3365	13.0899	23.3551	51.7051	4.30589	19.6004	26.1798	39.3042	31.8636	33.5859	23.5274	33.0348	14.2956	11.4709	9.12849	27.7299	11.9876	6.92387
150	16.9492	34.8136	84.9831	25.322	51.7627	53.8983	12.339	10.2373	11.2881	29.4237	17.0508	25.6949	32.0339	17.1864	35.9661	43.6271	33.2203	20.2034	11.8644	18.8475	16.5424	22.3051	29.4237	9.28814	22.3729	61.5932	53.3559	46.678	40.9492	31.2881	28.1017	42.4068	12.7458	22.9831	52.2712	4.23729	21.8983	26.5424	37.5254	30.8475	33.3559	24.1695	32.6441	15.4576	11.1525	10.1356	27.2881	11.1525	6.81356
151	17.2755	33.9706	84.8754	25.9816	52.1338	54.2847	12.4274	10.3107	11.847	30.9662	17.1731	25.6402	32.605	17.5487	35.985	43.7351	33.4585	20.4848	11.9495	18.9826	16.9	22.465	28.1325	9.59372	22.5333	62.3762	53.0215	47.593	41.3793	31.5125	29.3274	42.0963	13.042	23.6258	53.875	4.26767	20.7238	26.4254	38.6139	31.0686	32.9464	23.2503	32.6733	15.5685	10.9935	10.2083	26.7327	11.2325	6.62342
152	17.9216	33.6627	84.9063	25.9966	51.9932	54.8211	12.402	10.2896	11.8569	29.7104	17.615	25.5537	32.6405	17.2402	35.7751	44.77	33.322	20.2385	12.1295	18.9438	17.2743	22.4191	28.0409	10.7666	24.3271	62.862	53.2198	46.3714	41.1244	31.414	28.2794	42.4191	13.2198	24.0204	54.1738	4.25894	20.5111	26.7121	38.3305	30.971	33.1516	23.1687	32.5724	15.7411	11.1755	10.3918	26.8484	11.414	6.81431
153	18.1379	33.931	84.7241	26.3103	52.6207	55.4828	12.7586	10.4138	12	30.2759	17.1724	26.5172	32.6897	17.4483	36.2069	44.5172	34.5862	20.6207	12.2759	19.1724	17.6897	22.8966	28.5862	9.68966	23.6207	62.4138	53.069	46.931	41.4138	31.7931	29.4828	42.3793	13.3793	23.1034	55.4828	4.31034	20.7586	27.0345	38.7931	31.3448	33.5517	23.4483	33.1724	16.069	11.5172	10.5172	26.7241	11.4138	6.89655
154	17.8729	32.5518	84.6755	24.8386	52.1577	55.9293	11.247	10.7034	12.7081	29.1879	15.8342	27.8627	32.3479	17.3293	37.071	44.1047	35.9157	20.3194	11.8586	20.5233	17.5671	23.8192	28.6782	10.6014	23.4794	62.827	53.4828	45.7356	42.9834	33.3673	29.2559	42.9494	11.4509	22.9358	54.876	4.07747	19.5719	27.1831	39.1777	32.0761	33.3673	21.1349	33.7071	17.0234	12.5382	10.3636	26.6395	11.349	7.98505
155	18.063	32.1046	83.5121	24.2962	51.1729	55.0268	11.3271	10.4893	12.6676	28.6863	15.6836	27.2118	31.7694	17.0912	36.7627	43.4987	35.6233	20.2078	11.3606	20.3753	17.2587	23.559	27.9491	10.1877	23.1568	61.5617	53.0161	44.437	43.6327	34.4839	28.8539	42.4933	11.2936	22.8552	53.5858	4.02145	19.0349	26.8767	38.6394	31.3003	32.9088	20.6099	33.0429	16.7895	12.5	10.0201	26.2735	11.193	7.87534
156	17.8738	32.7243	83.6545	25.3156	51.5947	55.5482	12.0266	11.5615	12.2924	29.2359	15.5482	28.4718	32.5914	17.9734	37.4751	44.0199	34.8173	19.5349	12.5581	20.0664	18.1395	23.4884	28.8704	10.0997	23.1561	61.8937	53.2226	45.0498	43.1229	34.0532	29.8339	41.8272	12.4252	22.6246	54.0532	3.98671	19.8007	27.5748	38.9701	31.7276	33.7542	21.3289	32.691	17.8738	12.2591	9.93355	26.711	10.7309	7.80731
157	17.6509	33.6942	83.8583	25	51.378	54.8556	11.8766	11.4173	12.2703	28.8714	15.3543	28.1168	32.185	17.979	38.2874	43.4055	34.3832	19.2913	12.5328	20.7677	18.2415	23.622	28.9698	9.97375	23.0643	62.3688	53.8058	44.357	42.815	33.6614	29.4619	41.6995	12.2703	22.3425	53.5761	3.93701	19.3241	28.2808	39.5013	32.6115	33.1037	21.063	32.2835	17.979	12.336	10.0066	26.8045	10.4003	7.70997
158	17.4475	32.9887	84.1034	24.0065	50.6947	54.3134	11.3409	11.1147	12.084	29.0468	14.5073	27.7544	32.1809	17.4152	36.9628	42.8756	33.9257	19.1276	12.3425	21.2924	18.4168	23.2633	28.5299	9.88691	22.7464	62.391	52.9887	43.9095	43.3279	34.4426	29.0145	40.9693	12.4071	21.9386	52.601	3.87722	19.0307	27.916	39.9354	33.1826	33.441	20.6785	31.8255	17.5767	11.5347	9.24071	27.4313	10.4362	7.59289
159	17.5281	33.0337	84.2055	23.9807	51.0112	54.8636	11.4607	11.0433	13.2905	28.9888	14.6709	27.512	31.9101	17.4318	37.3034	43.6276	34.9278	18.8764	12.2632	21.1557	18.1701	23.2424	28.3467	10.0803	22.9213	62.1188	52.5201	43.4992	42.9213	33.9647	28.6998	40.5778	13.3547	21.6693	52.2632	3.85233	18.9085	27.4799	39.679	33.6116	34.3178	20.6742	32.3917	17.7207	11.5891	9.30979	27.2552	10.3692	7.54414
160	18.726	33.2266	84.251	24.7439	51.7606	53.7452	11.6517	11.0115	13.3483	28.9052	15.4609	27.6569	31.21	17.3816	37.2599	42.2855	33.4187	18.822	12.2279	21.1908	18.5339	24.4878	28.4571	11.0755	23.0474	61.6197	52.5608	43.662	42.6697	32.8425	27.8169	40.4609	13.7964	23.0474	51.7926	3.84123	18.9181	26.3764	40.653	34.347	33.7068	21.5109	30.6658	18.694	11.5557	9.28297	27.1767	10.3393	7.52241
161	17.7041	32.4679	84.6106	24.1789	51.5796	53.5189	12.6681	10.7601	13.0435	29.2462	15.1079	27.0253	31.1855	16.9847	36.4091	42.6024	32.6556	18.7676	13.5439	20.7069	18.1107	25.2111	28.4955	10.8226	23.5221	62.4961	51.8298	41.8517	41.101	32.0926	27.8699	40.8195	14.4823	21.9268	50.6099	3.75352	18.705	27.0566	39.7247	33.7817	34.8139	20.4254	29.1523	18.2671	11.2918	9.071	26.5561	11.3857	7.35064
162	17.3967	31.8322	84.5774	23.5965	50.802	52.7761	12.4923	10.6107	12.8624	28.7785	14.7748	26.5885	30.5059	16.5022	35.7804	41.8877	33.467	18.4454	13.356	20.4195	17.921	24.6144	29.3646	10.6107	23.0105	61.6286	51.1721	41.1474	40.6539	32.9118	27.483	40.2529	14.4047	21.6225	49.7224	3.70142	18.4454	26.6811	40.2529	33.3128	35.5336	20.1419	28.7477	17.8285	11.0117	8.9451	26.0025	12.4923	7.12523
163	17.0904	31.8224	84.5023	23.7979	50.1072	53.6294	12.2205	10.536	12.7718	28.392	14.5789	26.585	30.2297	16.3859	35.2833	41.7458	32.925	18.1011	13.2619	20.2757	17.3966	24.441	29.1577	10.536	22.8178	61.7152	51.5161	41.1639	40.3675	32.6799	27.2282	40	14.4564	21.4701	49.4946	3.46095	18.4686	26.2175	40.1838	33.2312	35.0689	20	28.7596	17.7029	11.3323	8.88208	26.0949	12.4043	7.01378
164	17.6669	32.2107	83.5273	23.6987	51.0716	52.8475	12.2168	10.5328	12.9822	27.4036	14.3601	26.7606	30.6491	16.2278	34.8438	42.5597	33.1292	18.3099	13.4721	20.0551	17.6056	25.0153	28.5671	10.7471	22.0147	62.0024	51.286	42.2841	40.5695	32.1188	27.0974	39.9878	14.5744	21.8616	49.2958	3.67422	18.2486	27.9853	40.7226	34.0171	35.0582	20.1164	29.21	17.6975	11.1145	8.54256	26.2707	12.4005	7.01164
165	17.8703	32.0379	83.6903	23.8066	50.9486	52.6622	12.2093	10.3121	12.7295	27.142	14.6573	27.0808	30.4162	16.6463	34.4247	42.3807	32.8641	18.4211	13.0355	19.339	17.7173	25.153	28.7026	10.4651	22.1236	62.2399	51.2546	42.3195	40.7589	32.3133	26.836	39.7185	14.3207	21.787	49.0514	3.45777	18.0845	27.4786	40.7283	33.7515	34.9755	20.2264	28.978	18.2069	11.1689	8.72093	26.224	12.1481	6.76255
166	17.5858	32.2304	84.712	23.8971	49.7855	52.6961	12.2243	10.3248	12.7145	27.2672	14.0625	26.8995	30.3002	16.4522	34.5588	43.4436	32.9963	17.1262	13.174	19.3627	17.5858	25.1838	28.462	10.386	21.9056	62.2549	51.011	42.31	40.7169	32.1998	26.8382	39.6752	14.4301	22.212	49.0502	3.67647	17.9534	26.3787	40.3493	32.69	34.8652	20.1287	29.0135	18.1373	10.8762	8.57843	26.2561	12.163	7.10784
167	18.3581	31.8994	84.7622	23.8716	50.1666	51.7419	11.9661	10.209	12.5719	28.0824	15.9649	26.598	30.0818	16.2678	36.3829	41.7146	32.7477	17.0554	13.0264	19.0245	17.4796	26.8404	29.5365	10.2393	21.7813	63.6474	50.3484	41.8358	40.1696	31.8388	26.5374	39.4426	15.2681	22.1145	48.4096	3.75644	17.8734	26.1436	40.9573	32.2024	34.3532	19.8728	28.5671	16.8434	10.8755	8.3611	24.6289	11.9661	7.14935
168	18.3581	31.8994	84.5198	23.8716	50.3484	51.4693	11.7237	9.96668	12.5719	28.2642	15.8437	26.598	29.8394	16.3284	36.3223	41.5935	32.5053	16.9343	12.9052	18.8428	17.3584	26.8404	29.4759	9.99697	21.8419	63.405	50.3484	41.6238	40.2302	31.3238	26.598	39.7455	15.2681	22.1751	48.046	3.75644	18.3581	26.083	40.927	31.9903	34.2926	19.7516	28.8095	17.1463	10.8755	8.54287	24.7501	11.6631	7.14935
169	19.4428	30.9509	84.6457	23.8946	49.364	52.4531	11.7202	10.9328	12.5681	27.2865	16.9291	26.6202	29.5881	16.3537	36.3113	41.7323	31.5566	17.0503	12.7801	18.8371	17.3531	25.8631	28.619	10.1454	21.7141	63.507	50.3634	41.6414	40.218	31.3144	27.6802	39.7335	15.3846	22.1684	48.0618	3.7553	18.2314	25.2271	40.9146	31.1326	34.3125	19.8667	28.831	17.02	10.8722	7.57117	23.7735	11.6596	7.26832
170	19.2924	30.7227	84.1851	23.4956	49.4406	52.3435	11.7024	10.9162	12.4282	27.3964	16.6011	26.6405	29.5434	16.0266	36.075	41.5482	31.5089	16.9035	12.9422	18.6876	16.9035	25.6426	28.9386	10.13	21.6813	63.5621	50.4385	41.6692	40.1572	31.267	27.6383	39.371	15.3614	22.1953	47.5658	3.74962	17.9014	25.068	40.5503	30.7832	34.1397	19.6553	28.7874	16.8128	10.6743	7.55972	23.4351	11.642	7.25733
171	18.8993	30.7227	84.3665	23.1327	49.3499	52.5249	11.7629	10.6743	12.2467	27.3964	16.6011	26.459	28.7874	15.8452	36.075	41.3366	31.2972	16.8128	12.9422	18.6876	16.9035	24.6749	28.5757	10.13	21.3789	63.5621	50.0756	41.3063	39.5827	30.6622	28.2431	38.6151	15.3614	21.2277	47.5658	3.74962	17.9014	24.8866	40.5503	30.5715	33.928	19.2622	28.7874	16.5104	10.6743	7.55972	22.9513	11.642	7.46901
172	19.2423	31.2387	84.6663	23.5719	49.4287	52.6759	11.816	10.7336	12.1768	27.2399	16.5063	26.1876	28.623	15.8749	35.9892	41.2207	31.81	16.7168	12.9886	18.7011	17.4985	24.534	28.5328	10.0722	21.9483	63.8906	50.3909	41.7619	39.8076	30.9381	28.0818	38.5147	15.2736	21.0463	48.196	3.7282	17.9194	24.8647	40.3187	30.1864	33.5538	19.2724	28.7432	16.9272	10.7336	7.6368	22.9405	11.5755	7.42634
173	19.4712	31.22	84.5553	23.5577	49.5793	52.3438	11.6887	10.607	12.1695	26.9231	16.4964	26.1719	28.726	15.7452	35.9075	41.3762	31.851	16.7668	13.0409	18.6899	17.4279	24.4591	28.5757	10.1262	21.8149	63.9123	50.3606	41.7969	39.7837	30.9195	28.0649	38.6719	15.2644	20.9135	48.0469	3.72596	17.9087	24.8498	40.1743	30.1683	33.5938	19.2608	28.9062	16.9171	10.5469	7.69231	22.8065	11.5685	7.42188
174	19.4195	30.1317	84.62	23.7882	48.3244	53.5009	11.6397	10.4428	12.298	26.8701	16.5769	25.8827	28.9048	15.8588	35.4578	40.395	30.8498	15.4698	11.939	18.6116	17.3549	24.5362	28.7852	8.97666	22.0227	63.8839	50	42.31	39.9162	30.76	28.1867	38.5996	15.2005	20.9455	47.9653	3.71035	18.0431	25.015	40.1257	28.7253	33.5727	19.2998	28.9048	16.2777	10.5625	6.43327	22.8306	12.8366	7.39078
175	19.5327	31.4859	84.8113	23.9964	49.3409	51.1384	11.4739	10.3355	12.4026	27.0222	16.8065	26.0935	30.4074	16.9263	35.74	41.6417	31.0665	14.4697	10.725	18.6339	17.3757	23.3373	30.1378	9.94608	22.109	64.1702	51.2283	40.9527	40.2337	30.737	28.3403	38.1965	15.3685	20.2516	45.6561	2.48652	18.2445	25.2247	39.9341	28.2804	34.5117	19.6525	29.1791	16.2972	10.7549	6.62073	23.8167	11.6237	7.39964
176	19.3702	31.4914	85.0564	24.7475	48.6334	51.0992	12.2103	11.7647	11.2894	26.7974	16.6667	26.8271	31.224	16.7855	34.492	42.6322	31.937	15.8051	11.5865	18.1818	17.2311	23.1432	30.4516	10.4278	21.9251	63.3393	50.5051	40.5526	39.5425	30.1842	29.1147	37.76	14.9436	19.7861	45.4843	2.46583	17.9739	25.0149	39.6019	27.8669	34.9673	19.5484	28.6988	16.221	10.6655	7.13012	25.0149	11.4676	7.27867
177	19.2778	31.4533	85.1984	24.9776	48.6124	50.3432	12.0859	11.0713	11.2802	27.0367	16.5622	26.9472	32.3187	16.2936	34.7359	41.689	31.125	15.3685	11.2802	18.2632	17.1292	23.2468	30.0209	9.90749	21.3966	63.2647	49.1197	40.8535	39.4808	30.5282	28.7974	37.5709	14.8314	19.8747	45.0612	2.47687	17.6067	25.4252	39.63	27.544	34.4972	20.1134	28.2602	16.7711	10.8923	6.59505	24.5001	11.698	7.31125
178	19.2033	31.3317	85.1367	24.5838	48.8109	50.5351	12.0392	11.0285	11.2366	27.0511	16.3793	26.843	31.8966	16.2307	34.7206	42.0927	31.0048	15.8145	11.1177	18.1926	17.1819	23.038	30.4102	9.7503	21.0166	63.4067	49.6136	40.3983	39.1498	30.2913	28.5077	37.931	14.893	19.679	44.8276	2.4673	17.3603	25.2675	39.8633	27.3781	34.2449	19.8573	27.9727	16.5279	10.8502	6.51011	24.5244	11.7717	7.10464
179	19.0335	31.4557	84.9985	24.3996	48.5918	50.3706	12.7483	11.7106	11.2956	27.483	16.3356	27.0086	32.0783	16.0095	34.8355	42.188	31.1889	15.9205	11.1177	18.4109	15.8909	22.9766	30.1512	9.84287	21.257	63.5043	48.6807	40.4388	39.0454	30.2105	28.402	38.0966	14.794	19.8636	45.1823	2.46072	17.314	25.0815	40.0237	27.3051	34.1536	19.8043	28.0759	16.81	10.8805	6.49274	24.7258	12.0071	7.08568
180	19.7828	32.0223	85.1482	25.2128	49.1341	49.7799	12.6211	12.4156	11.1242	27.9425	16.2313	26.8565	31.7581	16.789	35.5151	42.4714	31.0537	16.8477	11.0948	18.1978	15.5269	22.9234	29.6155	9.74464	21.1917	64.162	49.1048	39.9765	39.595	29.909	28.2653	38.509	14.6463	19.6067	45.7294	2.43616	17.875	25.3889	40.5342	27.9718	33.754	19.6067	28.735	16.5835	11.6525	6.39859	24.479	12.034	7.01497
181	19.9532	32.124	85.196	24.8391	49.1808	49.6489	12.5805	12.3757	11.2054	28.0281	16.062	26.9748	31.8022	16.7349	35.7226	42.5395	31.2756	16.9982	11.0591	18.2563	15.6232	23.1714	29.5202	9.71328	21.2405	64.1018	49.2686	40.4037	39.6723	30.0176	28.3207	38.7068	14.4822	19.5436	45.787	2.60386	18.0222	25.629	40.4915	28.0866	33.6454	19.5436	28.6425	16.6472	11.8783	6.378	24.605	11.9953	6.99239
182	19.8602	31.0716	84.8282	24.5486	51.3395	49.6797	12.5218	11.5026	11.2114	28.8294	15.9289	25.9173	30.8969	17.5888	34.7699	42.6034	30.3436	17.2394	11.3279	17.0355	15.2009	22.0151	29.47	9.72627	21.9569	64.7932	49.4176	40.3611	39.6913	29.9651	28.4508	38.5265	14.2982	19.569	45.661	2.85381	18.1712	25.5096	41.5842	28.2178	32.5568	19.4525	28.7711	16.6278	12.6383	6.34828	24.9563	11.6482	6.20268
183	20.1853	31.4509	84.9117	24.9638	51.1729	49.4063	13.0032	11.3235	11.1497	28.6707	16.3915	26.3249	30.6111	16.4495	34.4628	42.4848	30.1767	17.1445	11.2656	17.0576	15.1173	21.894	28.3811	9.67275	21.8361	64.987	49.8118	40.0232	39.4729	29.916	28.8445	38.8648	14.1037	19.4613	45.8442	2.83811	18.6215	25.9195	41.7897	27.1358	32.6962	19.4613	28.6128	16.5363	12.6846	5.38662	23.8923	11.4683	7.09528
184	20.6638	31.4574	83.8384	24.8773	50.9957	47.9076	13.0736	11.2843	10.5628	28.5714	16.8831	24.6753	29.062	16.9408	34.5743	41.5584	30.0722	17.0851	11.2266	17.114	15.0649	20.8081	28.2828	9.63925	22.3088	64.4156	48.7446	39.5671	39.5671	30.0433	28.7446	38.8167	14.0548	19.9423	45.8009	2.82828	18.557	25.8297	41.645	26.0317	32.6984	18.8456	28.5137	17.0274	12.6407	5.48341	23.8095	11.4286	7.07071
185	20.8842	31.9372	84.1768	25.1309	51.1926	48.5166	13.1763	11.3729	10.6457	28.854	16.4631	24.491	29.2903	16.4049	34.9622	41.943	30.4247	17.452	11.1984	17.3647	15.1832	20.9715	28.3886	9.71495	22.484	64.6015	49.3601	40.2269	39.0343	29.4357	28.9703	38.5689	14.1652	20.2152	45.7243	2.85049	18.6446	26.0908	41.5358	26.2362	33.0716	19.1099	27.7196	17.1611	12.74	5.52647	24.0547	11.5765	7.12624
186	20.8417	32.8337	84.3182	25.0504	51.6287	48.8325	13.0585	11.2713	11.2136	29.4609	16.3448	24.8198	29.8357	16.4312	35.3416	42.6348	30.9023	17.8149	11.2424	17.2384	15.48	20.9282	28.1349	9.51283	22.9749	64.9178	49.7838	40.8763	38.8873	29.3745	29.0574	38.5702	14.1828	19.9769	46.2093	2.82502	18.8527	25.627	42.0871	26.2612	33.2084	18.9392	27.4719	17.5555	12.7991	5.47708	23.955	12.1361	7.06255
187	19.8616	32.6031	84.1453	24.8198	51.6287	47.8524	13.0585	11.2136	11.2136	28.7114	15.3647	24.8198	30.0086	16.2006	34.1309	41.5393	30.6717	17.8726	11.5884	17.3537	15.2494	20.7553	26.9818	9.51283	23.1479	64.9178	49.8991	40.934	38.8296	29.3745	28.9997	38.5125	14.2404	19.0545	46.1516	2.82502	18.9103	25.627	42.2024	26.1459	33.3814	17.9014	27.5295	17.5555	11.7037	5.47708	24.9928	11.0406	6.83194
188	19.9885	32.6431	84.4118	24.8202	51.4524	48.2025	12.9134	11.3604	11.1878	28.5303	15.3293	23.9287	29.8246	16.566	33.9948	41.2712	30.7161	18.1191	11.1303	17.8602	15.0417	20.765	27.2649	9.77854	23.0946	65.1136	50.0144	40.9548	39.0854	29.4794	28.5303	38.9129	14.3802	18.8381	46.3906	2.81852	18.6943	25.6831	42.7092	26.2583	33.132	17.7452	27.7538	17.4001	11.7918	5.63704	25.2229	11.0152	6.70118
189	20.4199	33.0745	84.4118	24.7052	51.9988	48.0874	12.7984	11.3604	11.3028	28.6454	15.7607	24.0437	30.4861	16.566	33.9948	41.1562	30.8312	18.2341	10.5838	17.8602	15.1567	20.65	27.2649	9.77854	22.9796	65.6601	49.7843	40.9548	39.2005	29.3644	28.4153	38.9129	14.3802	18.9531	45.8441	2.81852	18.5792	25.6831	42.5942	26.1432	33.132	17.6301	27.7538	17.8315	11.3604	5.63704	25.2229	11.0152	6.70118
190	19.948	32.6501	84.1801	24.4226	51.8476	47.7194	12.8464	11.403	11.3453	28.3776	15.4446	23.7587	29.8499	16.8014	33.1986	41.3106	30.3984	18.1005	10.6236	17.7252	15.2136	20.6986	26.9919	9.26674	23.239	65.1559	49.4226	41.0797	39.3476	29.3014	28.5219	39.0589	14.2321	18.851	46.0162	2.8291	18.649	25.9527	42.9273	26.2413	33.2564	16.9457	27.858	17.3499	11.403	5.6582	25.3176	11.0566	6.72633
191	20.4434	33.1126	84.5667	24.7625	52.6058	47.8261	13.0147	11.2007	11.3159	28.3041	16.0092	23.5243	29.5998	16.9306	33.2853	41.5779	29.8013	17.8808	10.7688	17.4777	15.0014	20.5298	26.8644	9.41549	23.4092	65.3614	49.928	41.3475	38.9001	29.3982	28.7072	39.3896	14.9151	19.3493	46.444	3.36885	19.0325	26.2597	42.816	26.7204	34.034	17.3913	27.6706	17.3049	11.3735	5.70112	25.1368	11.7478	6.7089
192	20.294	31.1905	83.6264	24.791	52.6665	47.7659	13.0297	10.2912	11.3289	28.0484	16.0277	23.5515	29.6339	16.0277	33.2084	40.5881	28.9132	17.9014	10.5506	17.4978	15.0187	19.4581	26.6071	9.31104	23.4361	65.3791	49.8703	41.2799	38.6567	29.1438	28.7403	39.3197	14.9323	19.3716	46.3822	3.37273	19.0545	26.29	41.7123	27.5584	33.9579	16.3736	26.6647	17.3249	11.3866	5.53474	24.2433	11.7613	6.71663
193	20.1657	31.1911	83.7761	24.6787	53.2705	46.6724	13.1962	10.0828	10.9397	27.0494	15.8526	23.1362	29.0774	16.0526	33.0477	40.0743	28.3633	17.7378	10.4542	18.1948	14.8815	19.0803	26.5353	9.51157	23.2791	65.924	50.3285	40.9026	37.7606	29.0488	28.4776	39.1888	14.7958	19.3659	45.5298	3.3419	18.8803	25.3356	42.0737	27.1351	33.1048	17.0237	26.421	17.138	11.3682	5.48415	24.6215	11.5396	6.65524
194	20.2757	31.3613	83.6875	24.8133	53.0155	46.9845	13.2682	10.1379	10.7697	27.197	15.9391	23.2625	29.2361	16.1401	33.228	40.2929	28.5181	17.8346	10.5112	18.2941	14.9627	19.1844	26.6801	9.56347	23.4061	66.2837	50.8329	41.1258	38.1964	28.9776	28.633	39.4026	14.8765	19.7013	45.5485	3.36014	18.9833	25.4739	42.3033	27.2832	33.2855	17.1166	26.3354	17.2315	11.66	5.51407	24.7559	11.6025	6.69156
195	20.321	31.671	83.5196	24.6776	52.7945	46.8902	13.2416	9.91688	10.9487	27.1711	16.0791	24.0757	30.2666	16.423	33.7059	40.0688	28.6042	17.9134	10.4901	18.372	14.9326	18.9453	26.4546	9.74491	23.4451	65.9215	51.3901	41.1293	38.3204	29.0341	28.9481	39.3522	15.0473	19.9771	45.6291	3.23875	19.0599	25.738	42.763	27.2284	33.4766	17.0823	26.2826	17.5982	11.8085	5.50301	25.4228	11.8659	6.67813
196	20.7471	31.3793	83.477	24.8563	52.3276	46.7816	13.2759	9.94253	10.977	27.2414	15.9483	23.9655	30.1724	16.4655	33.7931	40	28.5057	17.7874	10.5172	18.5345	14.5977	19.1092	26.523	9.77011	23.2471	66.0345	51.2644	41.1782	38.4195	29.1092	28.9655	39.454	15.0862	20.0287	45.6897	3.24713	19.1092	25.6034	42.6149	27.4138	33.2184	17.1264	26.3506	17.4425	11.8391	5.51724	25.0575	11.7241	6.49425
197	20.3463	31.6306	83.4055	24.9351	52.6984	46.5512	13.3911	9.98557	11.1977	27.5325	16.1905	23.9538	30.1299	16.6522	34.7763	40.2886	28.456	17.9221	10.3896	18.6147	14.5743	19.3074	26.0317	9.81241	23.3189	65.8874	51.4863	41.0678	38.5281	28.7446	29.0909	39.6825	15.267	20.3752	45.3102	3.26118	18.961	25.1659	42.9149	27.9076	33.2756	17.1429	27.215	17.518	11.8903	5.59885	25.2237	11.7749	6.52237
198	21.0949	31.1264	82.6598	25.8527	52.7658	46.3457	13.9582	9.91688	10.9774	27.687	16.2224	24.0757	31.241	16.3657	34.5658	39.6389	28.1743	19.1172	10.3181	18.6013	14.4741	18.4293	27.3144	10.6621	23.3018	65.5775	52.1926	41.4445	38.865	29.2061	30.4099	40.3554	16.0791	19.3179	45.7151	4.15592	19.9197	24.9069	42.7056	27.945	33.104	17.7988	26.8558	17.6842	12.783	7.28002	26.2253	12.6111	5.38836
199	20.915	31.8841	82.9781	25.746	52.4297	46.0642	13.8392	9.83234	10.8838	27.5646	16.0841	23.8136	30.9179	16.3399	34.3848	40.324	28.9571	18.9542	10.2302	18.5564	14.4643	18.3859	27.3657	10.6849	23.1032	66.0415	51.6908	41.2049	38.6473	28.9003	30.1506	40.125	16.0557	19.1532	45.439	4.12049	19.8636	24.8082	42.4552	27.8204	32.9355	17.6471	26.7406	17.6471	12.6741	7.33163	26.0017	12.5036	5.34243
200	20.1416	32.0963	83.2011	26.3456	53.2861	46.119	13.3994	9.46176	10.8499	27.6771	15.864	23.3994	30.8215	15.7507	34.8159	40.3116	29.0652	19.4334	10.3683	18.6119	14.4193	18.4419	27.2805	10.8215	23.2295	66.3173	52.1813	41.3881	38.8102	28.8102	30.0567	39.6601	16.119	19.3768	45.5807	4.10765	20	25.0425	42.4646	28.5552	32.7762	17.8754	27.1955	17.4221	12.4646	7.30878	26.2606	11.9263	5.52408
201	20.2894	32.4631	83.0023	26.4188	53.2066	46.3961	13.4222	9.47787	10.8683	27.8377	15.7208	23.6379	30.7605	15.6073	34.8751	40.3802	29.1714	19.4098	10.3859	18.6436	14.4438	18.3598	27.5255	10.7264	23.1271	66.2599	51.9296	41.2032	38.479	28.689	29.9943	39.6425	16.1464	19.58	45.4881	4.11464	20.0341	24.9716	42.168	28.3201	32.7185	17.622	27.2985	17.9342	12.2872	7.32123	26.2202	11.8331	5.53348
202	20.1194	32.3387	82.9781	26.087	52.8559	46.2631	13.3276	9.37766	10.7701	27.5078	15.2032	23.6147	30.8042	15.4589	34.6405	40.2671	29.0992	19.1532	10.4007	18.6701	14.2086	18.4427	27.1952	10.7417	23.0179	66.0415	51.8613	41.2617	38.5337	28.7298	29.7244	39.3294	16.0557	19.2953	45.439	4.29099	20.0625	25.0071	41.9153	28.3603	32.5945	17.4766	26.9679	17.7607	12.1057	7.16113	25.9449	11.85	5.59818
203	20.1762	33.1344	83.0918	25.9733	51.9466	46.1495	13.3276	9.264	10.7701	27.451	16.1125	22.7053	30.8042	15.4589	34.5837	40.2103	29.156	19.1532	10.4007	18.7837	14.3223	18.4427	27.3657	10.9122	23.9273	66.1552	51.975	41.3754	38.6473	28.7298	30.6337	38.5337	16.1125	19.4658	45.439	4.29099	20.0625	23.9841	42.8247	29.2697	32.765	18.3859	26.9679	17.7607	12.1057	7.16113	25.9449	11.85	5.59818
204	20.4602	33.4073	81.6468	26.005	51.705	46.1325	13.2243	9.37067	11.6163	26.9753	15.7749	22.3732	31.1339	16.1353	33.8508	40.3105	29.4428	18.6859	11.0341	18.2146	13.8065	19.0463	26.9753	10.4242	23.593	65.1234	51.705	42.0294	38.1758	28.3338	29.9695	38.6471	16.0244	19.9335	45.7721	4.1863	19.7948	24.5633	42.6948	29.72	32.1597	18.9077	27.1971	18.27	12.753	6.87552	25.2564	12.6144	5.4616
205	20.4602	33.2686	81.3696	25.8941	51.5941	46.1325	13.2243	9.37067	11.6163	26.809	15.9412	22.4841	31.1339	16.1353	33.8508	40.3105	29.4428	19.5731	10.9232	18.0482	13.6956	19.0463	26.9753	10.4242	23.6485	65.0125	51.7605	42.8057	37.649	28.3338	29.8586	38.6194	15.1372	19.9335	45.6612	4.1863	19.6562	24.5356	41.9739	29.1932	32.1597	18.9077	28.0566	18.27	12.753	6.87552	25.4228	12.6144	5.4616
206	20.8849	34.0203	81.6158	25.8313	51.1404	45.6169	13.9874	10.1676	12.2836	27.4526	15.856	22.2863	31.025	15.9934	35.202	40.7255	30.0632	20.2803	10.8272	17.1201	12.6958	18.1643	27.5076	10.4974	25.0893	65.9797	52.1847	43.8582	37.3179	27.9747	28.5518	38.0599	14.8942	20.5826	45.9192	4.14949	20.3627	24.3199	41.7697	28.7716	31.8769	19.6208	28.8541	18.1094	12.6408	6.81506	25.1992	12.5034	5.41358
207	21.0701	34.433	81.5636	25.9495	51.5941	46.0216	14.1114	9.48156	12.5035	27.807	15.9967	22.595	31.3002	16.2462	34.8489	40.4214	29.5536	20.5711	10.1469	17.272	12.9193	18.4364	27.8625	10.5905	24.5356	65.7887	52.5367	43.5819	36.7619	27.3357	29.0269	38.7302	15.0263	20.6543	46.2157	4.1863	20.3216	24.5356	42.1403	29.1378	31.4943	19.0186	29.1101	18.27	12.753	6.87552	25.4228	12.6144	5.5725
208	20.9592	34.5162	81.5636	26.1436	51.705	45.9107	14.1114	9.48156	12.2817	27.807	16.1076	23.0108	31.4943	16.2739	34.8489	40.3105	29.4428	20.5711	10.1469	17.272	13.0302	18.3255	28.0566	10.5905	24.6188	65.8719	52.6199	43.776	36.7619	27.1417	28.916	38.8411	15.0263	20.8484	46.4098	4.07541	20.5157	24.6188	42.2235	29.0269	31.3834	18.9077	29.1932	18.27	12.5589	6.87552	25.3119	12.6144	5.5725
209	20.7929	34.6826	81.73	27.1417	52.5922	45.8553	14.2778	9.48156	12.1708	27.1694	16.468	21.7632	32.3815	16.3294	34.0449	40.4214	28.7497	19.878	10.1469	17.272	13.1411	18.3255	28.5833	10.7569	24.092	65.3452	51.5664	43.6096	37.4827	28.0288	28.0288	38.2312	15.0263	21.5414	44.9404	4.07541	20.6266	23.9811	43.2215	29.4428	31.7993	19.4344	29.3596	19.1572	12.6698	6.87552	26.4763	12.6144	5.5725
210	20.7358	34.699	81.6332	27.2854	52.3411	45.7358	14.1862	9.53177	12.4025	26.7837	16.388	21.7113	32.3857	16.4158	34.058	40.4682	28.3724	20.1505	10.3679	17.3634	13.0435	18.2553	28.0379	10.6466	24.2196	65.1616	51.8395	43.311	37.8484	28.1773	28.1773	37.7369	15.2731	20.9588	44.6488	4.09699	20.7358	24.1081	43.2832	29.5987	31.4381	19.3701	28.8183	19.2586	12.2074	6.7447	26.4493	12.6812	5.60201
211	20.9588	34.3088	81.6332	27.2854	52.7313	45.9309	14.1304	9.47603	12.2631	27.0067	16.6109	21.544	32.4972	16.3322	34.2252	40.1895	28.3724	20.3735	10.3122	17.1962	12.6812	18.1996	27.9264	10.6466	24.2196	65.2731	52.0624	43.311	37.9041	28.233	28.0936	37.7369	15.3846	21.2375	44.8161	4.04125	20.7915	24.1081	43.2274	29.961	31.3824	19.3144	29.0412	19.1472	12.2074	6.85619	26.087	12.4582	5.54627
212	20.7568	34.7802	81.1352	27.0451	53.172	46.1881	14.1068	9.46021	12.2426	26.7668	16.4162	21.3411	32.443	16.305	35.0584	40.6511	28.158	20.3395	10.8236	17.1675	12.66	18.6978	28.2137	10.4341	23.4836	65.4981	52.1425	43.5726	37.8408	28.1859	27.8798	38.0078	15.3589	21.3689	45.7986	4.0345	20.7568	24.0679	43.4891	29.0206	31.6639	19.8108	28.798	19.6439	12.02	6.84474	26.5721	12.4374	5.53701
213	21.7246	34.854	81.0292	26.7872	53.0737	46.1196	14.1029	9.45758	13.2684	26.6481	16.4117	20.2503	32.3227	16.3004	34.9374	40.6954	28.3449	21.669	10.8762	17.9138	12.6565	18.6926	27.9277	11.4047	24.089	65.3686	51.9054	42.3088	37.8303	28.178	27.9277	38.8873	15.1878	22.1419	45.6745	4.03338	20.612	23.8943	43.338	28.9013	31.5438	18.6648	28.9847	19.6384	11.822	6.92629	26.4256	13.3519	5.53547
214	21.9201	35.0166	80.9101	26.5538	53.1077	46.0044	14.0677	9.43396	13.2353	26.5816	16.3707	20.1998	32.242	16.2597	35.0999	40.8435	28.1077	21.7814	10.8491	17.869	12.6249	18.6459	27.8579	11.2098	24.1121	65.3718	51.859	42.3696	37.7358	28.1077	28.2741	38.7902	15.1498	22.0866	45.727	4.02331	20.5605	23.8346	43.4795	28.8291	31.6315	18.6182	28.9123	19.5893	11.7925	6.90899	26.3596	13.3185	5.52164
215	21.8091	35.1831	80.9101	26.4428	52.9967	46.0599	13.9567	9.43396	13.3463	26.5816	16.2597	20.283	32.242	16.0377	34.9057	40.4828	28.3019	21.7814	10.8491	17.5638	12.5139	18.6459	27.6637	11.293	24.1121	65.455	51.6926	42.7026	37.6249	27.8857	28.2741	38.6792	15.2608	21.7814	45.7825	3.82908	20.7547	23.8346	43.3962	28.8291	31.3541	18.5072	29.1065	19.3674	11.7925	6.798	26.4151	13.3185	5.52164
216	21.3256	34.914	79.7837	26.2895	52.9395	46.2008	14.1154	9.26234	13.3111	25.6517	15.9734	20.3272	32.1963	16.0288	34.8863	40.3217	28.2585	21.7693	10.843	17.4432	12.5347	18.7743	27.5374	11.259	23.7937	64.67	51.6362	42.5402	37.7704	28.0366	28.0643	38.5191	14.975	21.6306	45.7293	3.82696	20.7155	24.8475	43.1226	28.7854	31.198	18.386	29.2568	19.3566	11.675	6.79423	25.3189	13.3111	5.51858
217	21.3256	35.025	79.7837	26.2895	52.9395	46.3949	14.3095	9.37327	13.2002	25.7626	15.9734	20.3272	32.5291	16.0288	34.9972	40.4326	28.2585	21.7693	10.7321	17.4432	12.6456	19.0793	27.5374	11.0649	23.7937	64.8641	51.6362	42.7621	37.3544	27.3988	28.1753	38.6301	14.975	21.6306	45.8403	3.82696	20.8264	24.8475	43.0116	28.7854	31.198	18.4969	29.2568	19.3566	11.7859	6.79423	25.3189	13.3111	5.32446
218	22.1232	35.2466	80.1616	26.4698	53.3018	47.1441	14.3773	9.47339	13.207	26.414	16.6342	19.8941	32.6275	15.8261	35.9153	40.5127	28.3923	21.8724	10.7829	17.4143	12.594	19.1697	27.7236	11.0616	24.185	64.7534	51.7693	44.4413	37.4756	26.3862	28.7824	38.8688	14.8231	22.2067	46.2246	3.90081	20.9808	25.0766	43.1039	28.9774	30.2591	18.5846	29.3954	19.4483	11.7303	6.71496	25.3274	11.3123	5.51686
219	22.2964	35.2794	80.3169	26.6889	53.4056	47.2616	14.3453	9.45232	13.0108	26.4665	16.7084	19.7387	32.4993	15.7909	35.9466	40.5338	28.4404	21.8237	10.759	17.3756	12.566	18.849	27.7731	11.2594	24.0756	64.9986	51.8766	44.6205	37.5035	26.4387	28.8296	38.7823	14.9013	22.0461	46.2886	3.89213	21.0453	25.1321	43.2305	28.913	30.1918	18.5432	29.5524	19.4051	11.8154	6.81123	24.993	11.2872	5.39338
220	22.2099	35.1517	80.1837	26.6073	53.0754	47.0916	14.1943	10.3535	13.0253	26.2176	16.727	19.9276	32.4242	15.8642	35.8753	40.6346	29.2513	22.7387	10.7709	17.1723	12.58	18.87	27.8597	11.1606	23.9354	64.7927	51.8787	45.4495	37.5452	26.4681	28.8617	38.6028	15.0849	22.2377	46.9524	3.89647	21.0687	25.16	43.2786	28.9452	30.0584	18.5639	30.4759	19.2597	11.8286	6.81881	25.0209	11.2997	5.39939
221	22.764	35.1909	80.2731	26.832	53.664	47.0326	14.015	10.365	13.012	26.0797	16.7456	19.9498	32.2931	15.8819	35.9153	40.6799	28.7545	22.764	10.7829	17.1914	12.9563	18.8911	27.8908	11.3681	24.1293	64.8649	51.9643	45.6673	37.4199	26.1633	28.8938	38.1722	15.1017	22.2625	47.0047	3.90081	20.8972	25.1881	43.3268	28.6152	29.8969	18.5846	31.2065	19.4483	11.6467	6.82641	25.0488	11.3123	5.40541
222	22.641	34.8688	80.3183	26.3819	52.8755	46.957	13.8749	10.3853	12.3395	25.8515	16.4433	19.6259	32.6354	15.9129	35.2875	40.201	28.2803	22.5293	10.804	17.3925	12.4511	18.928	27.2473	11.0274	24.1206	64.6845	51.8705	45.3936	36.7672	25.6561	28.7549	38.0793	14.5449	22.4456	46.9012	3.378	20.7705	25.2373	43.2719	28.4757	29.8157	18.4534	31.072	19.0117	12.3116	6.83975	24.7906	10.6365	5.41597
223	22.2964	35.2516	80.4003	26.8001	54.0728	47.2894	13.8171	10.342	12.288	27.0503	16.3748	19.6553	33.9172	15.8465	35.5574	40.5616	28.5794	22.4354	10.759	17.32	12.705	19.3773	27.1337	10.9814	25.3267	64.943	51.4317	45.2043	36.5026	24.6594	27.7453	38.0317	13.5947	23.2416	47.1226	3.36391	20.6839	25.1321	43.0915	28.8852	29.5802	18.015	30.9425	18.9324	12.149	6.81123	24.6872	10.5922	5.39338
224	21.9939	35.4346	80.5332	26.7148	52.9575	47.459	13.8017	10.3305	12.2744	27.0203	16.3566	19.5224	33.8239	15.8289	35.5179	40.6276	28.4921	22.6881	10.8581	17.4118	12.6909	19.3557	26.4371	10.9692	25.4096	64.0933	50.7081	44.4876	36.4621	24.632	27.8256	38.1005	13.524	23.2158	47.2924	3.36018	20.6609	24.2155	43.1547	29.0753	29.6029	17.995	30.1305	18.9114	12.1355	6.80367	24.7709	10.6915	5.38739
225	21.9939	35.4346	80.5332	26.7148	52.9575	47.0703	13.9961	10.1361	12.08	27.0203	16.3566	19.5224	33.8239	15.8289	35.5179	40.6276	28.4921	22.8825	11.0525	17.2174	12.4965	19.3557	26.4371	10.7748	25.4096	64.0933	50.9025	44.4876	36.4621	24.632	28.02	37.9061	13.524	23.2158	47.4868	3.36018	20.8553	24.4099	42.9603	29.0753	29.6029	17.995	29.9361	18.9114	12.1355	6.80367	24.7709	10.6915	5.38739
226	22.5771	35.1291	80.672	25.7984	53.0131	47.4868	13.3574	10.1361	11.9134	27.4091	16.4121	19.689	34.3516	15.4957	35.9067	40.6276	28.9086	23.0492	10.9414	17.2174	12.6354	19.3557	26.6315	10.6637	25.243	64.1211	50.8748	44.4876	36.4343	24.632	28.02	38.3505	12.8575	23.4935	47.4313	3.5268	20.8553	24.9375	42.1272	29.0753	29.6029	17.9672	29.9361	19.439	12.6631	7.609	25.0486	10.8581	5.38739
227	22.1327	34.8792	80.5332	25.4929	52.8187	47.0425	13.3574	10.1361	11.9134	27.1036	16.3288	19.5501	34.3516	15.4957	35.6568	40.4888	28.5476	23.0492	11.0525	17.2174	12.9408	18.5782	26.9092	10.6637	25.1319	63.9822	50.3194	44.2377	36.3232	24.632	27.7701	38.1005	12.3299	23.3546	47.4868	3.5268	20.8553	24.8264	42.0161	28.9642	29.4085	17.9672	29.9361	18.9947	13.1908	7.99778	25.4374	10.747	5.27631
228	22.1266	34.7029	80.5108	25.3193	53.3592	46.5852	13.3537	10.1333	11.91	26.9295	16.4908	19.6557	34.342	15.1582	35.5913	40.0333	28.5397	23.9311	11.0494	17.2127	12.9373	18.573	26.5686	10.6607	25.236	65.1305	50.1388	45.2804	36.3132	24.4586	27.4847	37.9234	12.3265	23.3481	47.3626	3.35924	20.683	24.8195	41.8379	28.9561	29.4003	17.518	29.7612	18.9339	13.1871	7.99556	25.2637	10.744	5.27485
229	22.2469	35.1734	81.0541	25.2982	52.8155	46.491	13.5368	10.1248	11.7337	26.9626	16.8377	20	34.3967	15.3398	35.0624	39.5839	28.7101	25.2705	11.0402	17.1983	12.9265	18.6408	26.6297	10.5409	25.4646	64.8544	50.2358	44.2996	36.3939	24.4383	27.9057	37.7809	12.3994	23.3842	47.5173	3.35645	20.6657	25.5201	41.8308	29.6533	29.4036	17.337	29.7642	18.3911	13.1761	8.71012	25.2427	10.7351	5.1595
230	22.3282	35.3717	80.1964	25.4418	53.1837	45.9187	13.6886	10.2384	11.8654	27.2651	16.69	20.0561	34.6704	15.3717	35.7363	39.6073	28.9201	24.3759	11.1641	17.3913	12.9032	18.6816	26.7602	10.5189	25.6942	65.1332	51.0799	44.2637	35.5119	24.6003	28.2188	38.1206	12.4264	23.4783	47.6017	3.39411	20.8415	24.7966	41.8233	29.2006	29.2847	17.5316	30.2104	18.7097	13.2118	7.91024	25.4698	10.6872	5.10519
231	22.4099	35.3885	80.3773	25.4223	53.4065	46.7905	14.6396	10.2759	11.7962	27.2523	14.9493	20.1295	34.9662	15.4279	35.8671	39.7523	29.9268	24.3525	11.205	17.455	12.9505	18.75	25.732	10.5574	25.7883	65.4561	51.1543	44.3975	35.7545	24.8029	29.3356	37.2466	12.4718	23.5642	49.4932	3.40653	21.7061	25.7883	41.9764	29.3074	29.2793	17.5957	30.3209	17.7646	13.2601	7.93919	24.5495	10.7264	5.12387
232	22.5245	35.6522	80.4488	25.1613	53.7447	47.0968	14.5863	10.2384	12.0056	27.6017	15.007	19.9439	35.0351	15.568	35.9327	39.7756	30.1262	24.2637	11.1641	17.4474	13.2959	18.878	25.6101	10.4628	25.6942	65.7504	51.1921	44.2356	35.6241	24.7125	29.8457	37.1388	12.4264	23.5063	49.425	3.39411	21.7952	25.8906	42.3001	29.3969	29.2847	17.5316	30.4067	18.0645	13.2679	7.85414	24.6283	10.6872	5.30154
233	22.6764	35.5823	80.4871	25.308	53.9474	47.1445	14.7536	10.4143	11.9821	27.5476	15.1736	19.9048	34.9664	15.5655	36.1702	39.8936	30.0952	24.0482	11.1422	17.4132	13.1579	18.841	25.5879	10.6383	25.3639	65.8175	51.2318	44.6249	35.5823	24.86	29.7312	37.1501	12.598	23.5442	49.5241	3.38746	21.7525	25.8399	42.3852	29.1713	29.2273	17.4972	30.1792	18.0291	13.1299	8.03471	24.3001	10.4983	5.29115
234	21.3078	36.1319	80.5763	24.1895	52.7293	47.9357	14.6301	10.3353	11.8592	27.2929	15.018	18.0659	33.4996	15.4336	35.5777	40.6207	30.701	23.8016	11.028	16.1264	13.1615	17.678	26.8495	10.5292	25.1039	64.0344	51.6209	44.7769	36.215	24.7991	30.3408	38.6811	11.5822	24.3281	49.9307	4.48878	21.5572	25.0762	42.0615	28.8723	30.0637	18.1214	29.8698	17.9551	13.023	8.17401	23.1643	10.3907	5.34774
235	21.862	35.8548	80.2438	23.8016	52.563	47.7695	14.6301	10.3353	11.693	27.1266	15.018	18.2876	33.1671	15.212	35.4115	40.5653	30.3685	23.6908	10.8617	16.8468	12.9953	17.4564	26.8495	10.5292	24.8268	63.7573	52.7016	44.6107	36.3259	24.7991	30.3408	38.2377	11.5822	23.9401	49.9861	4.48878	21.7235	25.0208	42.3109	28.7614	29.9529	18.0105	30.036	17.4564	12.6905	8.34026	22.3885	10.3907	5.34774
236	21.0512	35.225	79.9553	23.8468	50.2376	46.4076	13.8664	9.53313	11.7976	27.0897	15.2642	17.3889	31.6746	15.2362	35.6724	39.9776	29.7456	23.1199	10.0643	16.2706	13.1115	17.6125	27.0897	10.6234	25.2726	63.433	52.5021	44.1152	36.539	24.9091	30.5004	37.6852	11.6858	23.9866	50.4333	4.52893	21.806	24.9651	42.5776	28.9628	30.2209	17.948	30.3047	17.5007	12.804	9.30948	22.5888	10.4836	5.39558
237	20.2358	34.6057	79.1468	23.9405	49.4246	46.3654	13.9209	9.57059	11.3107	26.5507	15.0435	17.3449	31.0974	15.2961	35.167	39.4892	29.7502	23.2108	9.40219	16.3345	12.9666	17.0362	27.0839	10.6652	24.7825	62.728	51.5857	43.643	36.3177	25.1754	30.3396	37.3562	11.7317	23.9686	49.6211	4.54673	21.7233	24.5299	41.931	28.5434	29.4695	18.0185	29.7221	17.4011	12.8543	9.34606	22.1443	10.5248	5.41678
238	20.1012	34.5516	79.2803	23.9809	49.4518	46.275	14.1692	9.58673	11.3298	26.5954	14.9002	17.2336	31.0936	15.4344	35.2263	39.7245	29.9128	23.0531	9.41805	16.5308	13.129	17.0649	27.467	10.9081	25.1898	62.4965	51.8414	43.4074	35.901	24.9367	30.3346	37.1099	11.7515	24.4026	49.5361	4.66685	21.9286	24.5713	42.1985	28.2823	29.4068	18.1614	29.8847	17.4585	12.876	9.61484	22.041	10.5426	5.42592
239	20.1693	33.4838	78.3075	23.9492	50.6065	46.3752	13.9915	9.73202	11.3399	27.5882	15.7405	16.9817	30.8886	15.2045	35.0071	39.7461	29.7884	22.9619	10.1551	15.7123	13.1453	17.1227	27.5035	10.7193	25.0494	62.426	51.5092	43.6107	36.0226	25.0212	30.4372	36.897	11.6784	24.4288	49.6474	4.56982	21.89	24.3724	42.2285	28.378	29.3935	17.9972	29.7602	17.4612	12.6375	9.6756	21.89	10.5783	5.44429
240	20.2218	33.1911	78.413	24.033	48.9192	45.7338	13.3675	9.2719	11.4334	26.4505	15.6997	17.2924	31.5131	15.6997	34.1013	39.9602	29.8635	22.6394	9.32878	15.9272	13.4528	17.6621	27.901	10.7509	25.256	61.8601	51.223	43.9704	36.2628	25.4266	30.9158	37.2298	12.1729	24.7725	50.256	4.60751	21.9568	23.6348	41.5813	27.9579	29.2662	18.2025	30.2048	17.6052	13.1399	9.7554	21.843	10.5518	5.48919
241	20.2398	32.4864	77.0197	21.553	47.7591	45.4468	12.8747	9.30631	9.44904	25.1784	13.5598	16.9283	31.0305	14.6446	34.2278	39.1093	30.2027	21.0677	9.3634	15.4154	13.2743	18.1844	26.6343	11.6757	24.0651	61.8898	50.6994	43.7625	36.9398	24.2364	30.1456	35.7408	10.3055	23.7511	49.8715	4.62461	20.3825	22.6377	39.3663	26.8912	26.2061	18.1844	28.4042	17.4707	12.1896	10.7051	22.6092	11.1333	3.48273
242	20.6059	32.5807	76.7076	21.6062	47.5564	45.7559	13.2038	8.51672	10.3172	25.1786	13.1752	16.9763	30.7516	14.4899	34.3527	38.8111	29.8371	21.1489	9.57416	15.433	13.0323	18.148	26.7505	12.4893	24.0926	61.932	50.1858	44.9843	36.8963	23.4924	30.1229	35.6388	10.4316	24.6928	50.0143	4.71563	20.0915	22.4636	39.3827	26.7791	26.5219	18.3195	28.5224	17.605	11.2889	11.6319	22.435	11.146	3.31523
243	20.6827	32.5875	76.7355	21.4573	47.4182	45.3242	13.0522	8.54848	10.3557	25.0717	13.2243	16.8675	30.6942	14.6586	34.1079	39.0706	29.9484	20.9696	9.52381	15.4905	13.0809	17.7281	26.7642	12.5359	24.0103	61.5605	49.8853	44.5496	36.7757	23.3792	30.0344	35.6856	10.4705	24.7849	49.7131	4.64716	19.8508	22.2318	39.0419	26.5634	26.42	18.2731	28.3133	17.6707	11.1302	11.79	22.3178	11.1876	3.21285
244	20.9169	32.235	76.5903	21.6046	48.1948	45.6447	13.4097	8.7106	10.3152	25.1862	13.0372	16.9628	30.7736	14.7564	34.298	39.7994	30.086	21.0029	9.71347	15.1576	13.1805	17.5358	27.1347	12.6361	24.0974	61.5473	50.0573	44.6705	36.6189	23.2378	29.5702	35.4155	10.5731	24.6418	50	4.95702	20.3152	22.3782	39.2264	26.6476	26.6189	18.5673	28.2235	17.5358	11.1175	11.7765	22.235	11.1175	3.20917
245	21.2547	31.7101	76.597	21.226	47.9805	45.1447	13.3773	8.50759	9.9112	25.265	12.833	16.6428	30.5643	14.7522	33.8585	39.7021	29.619	20.6818	9.51017	15.0387	12.6038	17.3303	27.041	12.6325	23.5463	61.6729	50.0716	44.8009	36.9522	23.5749	29.3612	35.7491	10.5414	24.6061	50.1289	4.49728	20.0516	21.9421	38.8427	26.2103	26.2962	18.6193	28.33	17.8172	11.2289	11.7731	22.8015	10.5414	3.55199
246	21.2182	31.5413	76.4369	21.0752	46.6686	44.8384	13.3543	8.49299	9.8942	25.2216	12.811	16.7286	30.3117	14.7269	33.9148	39.5196	29.4538	20.6463	9.29368	15.0129	12.5822	17.1862	26.9946	12.6108	23.3915	61.2525	49.9857	45.5247	36.8316	23.5916	29.1107	35.4876	10.5233	24.5639	49.1278	4.48956	19.817	21.8187	38.7475	26.2797	26.1367	18.5874	28.2814	17.7867	11.2096	11.7529	22.7624	10.4089	3.5459
247	20.8703	31.5774	76.41	21.0993	46.2353	44.4031	13.3696	8.50272	10.4495	25.4509	12.8829	16.805	30.4037	14.801	33.696	39.7652	29.4875	20.8703	9.30432	14.9155	12.4821	17.2058	26.6819	12.4535	22.3304	61.2081	50.73	46.0636	36.8737	23.4183	29.144	35.3851	10.5354	24.0481	49.0696	4.4947	19.7252	21.7292	39.2213	25.4509	26.3384	18.6945	28.3138	17.6353	11.2797	11.9382	22.9888	10.3636	3.54996
248	21.2377	32.9677	76.6526	20.3657	46.1603	45.5134	13.1927	9.02954	10.1547	25.9072	13.6709	16.3994	30.3797	15.3868	33.9522	40.4501	29.8734	19.2686	9.56399	14.571	13.3896	17.6371	27.2855	13.0802	22.6442	60.9845	51.5893	45.7103	36.9058	23.91	29.5921	36.3713	10.4641	24.2475	49.7609	4.58509	19.3812	21.2658	39.1842	25.3165	26.7229	18.6779	29.9578	18.1997	11.1392	12.5738	23.4318	10.1828	3.29114
249	22.3407	34.1005	76.705	19.2254	46.2251	45.4673	13.1631	9.00926	10.3003	25.7367	13.6402	16.531	30.3115	15.3522	33.9321	41.0328	29.9747	20.2638	9.54252	15.689	13.5279	17.5975	27.3926	14.2576	22.5933	61.016	51.4735	46.9829	36.9913	24.0247	29.4695	35.5038	10.4406	24.2492	51.0244	4.5748	18.1869	21.1058	39.4331	24.1089	26.5507	18.8044	28.7398	18.4956	11.1142	12.5456	23.5476	9.99158	3.45215
250	21.342	33.6341	76.0079	19.8478	44.4883	46.1235	13.448	9.0499	10.3468	26.0502	13.7581	16.8029	29.3206	15.5906	33.1548	41.9791	30.6456	19.3967	9.61376	14.6039	13.6171	17.8743	26.5858	13.1942	22.6952	59.3177	50.8317	46.1799	37.1018	24.0767	28.4466	34.7336	10.6851	23.3437	50.296	4.59543	18.2972	20.1861	37.4401	24.9789	25.5427	18.9174	29.0668	18.5791	11.1362	12.6022	23.7384	10.0648	3.46772
251	21.2581	34.3162	76.0461	20.1629	43.8641	45.4367	13.3951	9.2109	10.4746	26.9587	14.743	16.9054	29.2334	15.3328	33.3333	41.5894	31.3395	19.3204	10.4746	14.9115	13.5636	18.0286	27.2115	13.8444	22.8307	59.1688	49.8175	46.223	36.9559	24.0944	28.3909	34.1196	10.2218	22.8307	50.0983	4.57737	18.3937	20.3875	37.9669	25.8635	25.5546	19.5732	29.1772	18.3656	11.0924	13.367	22.3814	10.0253	3.62258
252	21.9174	33.569	76.0464	20.2771	44.259	45.8428	13.8292	9.24774	10.6618	26.4423	14.0271	16.8269	29.638	15.6391	33.5973	42.3643	30.5995	19.7115	9.64367	14.9887	13.9423	18.043	27.0645	13.207	22.8507	59.2477	50.5656	45.7014	37.2172	24.3778	28.8462	34.6154	10.3507	23.4446	49.6606	4.60973	18.4955	20.4468	37.4152	26.0181	25.6505	18.9197	29.4683	18.8914	11.2839	12.6697	22.8224	10.3224	3.64819
253	22.3224	33.5682	76.1838	20.575	44.5603	45.8568	13.8952	8.87824	10.7384	26.5502	14.1488	17.08	29.425	15.7554	33.8219	42.8129	30.6088	19.7576	9.61105	15.1635	13.5851	18.2074	27.1421	13.3878	23.0834	59.1037	50.7328	46.0259	36.9786	24.5772	29.0868	34.7238	10.3157	23.3371	49.7182	4.59414	18.743	20.6877	37.5705	26.212	26.0428	18.7711	29.425	18.8557	11.2176	12.8523	23.0834	10.5975	3.63585
254	22.2944	33.4558	76.1232	20.1469	44.7301	45.5496	13.9305	9.12687	10.8788	26.5329	14.2696	17.0952	29.4151	15.7954	33.5405	42.6674	30.5454	19.9209	9.63549	15.202	13.4501	17.9147	27.2111	13.111	23.0008	58.9432	50.1837	46.2277	37.0726	24.6397	29.3868	34.7273	10.3419	23.3682	49.7598	4.88839	18.7058	20.4295	37.7225	26.3351	25.6287	18.9319	29.4999	18.8189	11.1331	12.885	23.3682	10.4267	3.87115
255	22.3576	33.4372	75.8855	20.3457	44.6585	45.6787	14.0833	9.26608	10.9096	26.6081	13.97	16.9453	29.5551	15.4718	33.6639	42.3916	30.7169	19.9207	9.66279	15.3301	13.7149	17.9654	26.9198	12.9498	22.811	58.6568	50.3259	46.0754	37.0077	24.6529	29.2717	34.9391	10.1729	23.2077	49.6741	4.93058	18.9005	20.6007	38.0278	26.5231	25.8147	19.1839	29.5835	18.9855	10.9946	12.9215	23.5194	10.7396	3.88212
256	22.4061	34.0718	75.9675	20.1066	45.0925	46.074	13.825	9.33819	10.6001	27.0331	15.0028	16.7695	29.2204	15.3113	34.4924	42.8211	31.4358	20.415	9.67471	14.9748	13.7409	17.779	26.6405	12.9277	23.4436	58.0202	49.7757	46.4666	36.6517	24.4532	30.0337	35.4459	10.2356	22.8828	49.1307	4.68312	18.6764	21.0881	38.3904	27.2294	26.2479	18.7886	29.0802	18.8166	10.8525	12.7874	23.0791	11.5255	3.84184
257	22.3247	33.948	75.8592	20.0335	45.0964	45.9067	13.663	9.30427	10.5616	26.879	14.7807	16.7086	29.0025	15.4512	34.5348	42.8332	31.4892	20.3409	9.63956	14.9204	13.691	17.7144	26.6555	12.8807	23.4144	57.8094	49.7625	46.1861	36.77	24.5599	29.9246	35.3171	10.1984	22.632	49.064	4.66611	18.6085	21.0115	38.4186	27.0187	26.0408	18.7203	29.254	18.7483	10.869	12.741	22.7438	11.4837	3.82788
258	22.6436	34.9136	76.7987	19.7156	45.9286	47.9643	13.5248	8.78416	10.9314	26.966	15.0307	16.4808	28.9738	15.4769	34.6905	41.8572	31.7903	20.3848	10.6247	14.9191	13.4969	17.2895	26.464	12.8555	23.4244	56.7206	50.5577	45.0641	37.005	24.3168	29.3084	35.1088	10.3179	22.6157	47.9643	4.76854	19.3252	20.831	39.0407	26.3804	26.3525	19.9108	29.169	18.5443	10.7362	13.7479	23.2013	11.8516	3.79253
259	22.4234	35.4596	76.7131	20.1393	46.1281	47.7716	13.4262	9.77716	10.7521	28.1616	16.2117	17.5766	29.8607	16.1838	35.3482	42.5627	31.6713	20.5292	10.7242	15.1253	13.4819	17.0195	26.4345	13.0919	23.3148	56.9081	50.2507	45.9053	35.4596	23.2869	30.1671	36.2117	10.1671	23.2591	48.8022	4.73538	19.3593	20.1114	38.9415	26.0446	27.3538	19.6379	29.8329	18.9972	12.0334	14.429	24.2897	11.8384	4.79109
260	22.1524	35.5641	77.1647	19.0658	46.6266	48.2382	13.8214	10.2704	10.6528	26.9598	16.6075	17.5362	30.4835	16.0612	34.6627	42.147	31.5214	20.814	10.6255	15.1325	13.8487	16.9079	26.6594	14.4769	22.8353	57.0063	50.8331	46.7085	34.8812	22.8899	31.3302	36.4654	9.31439	22.9719	49.8225	5.27178	20.4043	21.2237	39.9344	25.5941	29.4455	20.1311	28.9265	18.8473	12.7288	14.2584	23.4089	11.6089	5.73614
261	22.1565	35.0632	77.3326	18.876	46.1145	48.4001	13.6327	9.94891	10.9976	26.8889	16.7249	17.4778	30.5996	16.3216	34.7405	42.0005	31.487	20.4356	10.4598	15.1385	13.794	17.0207	26.6201	14.4663	22.8556	56.7626	50.4974	46.733	35.0632	22.8018	31.6483	36.569	9.27669	23.1783	49.9866	5.37779	20.7852	20.7583	39.5805	25.5445	29.7392	19.9247	28.825	19.36	12.4765	14.6545	23.3396	11.4816	6.26513
262	21.851	36.0912	77.38	18.7749	45.956	48.0244	13.4977	9.81172	10.7399	27.4993	16.7595	17.2898	30.602	16.2556	34.4471	42.4291	31.9544	20.1538	10.3156	14.4259	13.869	16.6799	26.969	14.4789	22.6995	56.9345	50.305	47.3614	33.9698	22.1957	31.6627	36.436	10.1034	23.1504	50.6762	5.30363	21.5593	20.0212	39.8833	26.3591	29.5412	19.8621	28.6396	19.3583	12.6226	14.5585	23.389	12.1188	6.44391
263	21.0108	35.0357	76.5811	18.1	45.0648	47.023	13.6809	9.79095	10.082	26.7531	16.0625	16.6182	29.7962	15.5332	34.6917	42.2599	32.3101	20.1111	9.44694	14.316	13.8396	15.8772	26.515	14.3953	21.8576	56.0201	49.7221	46.4673	33.9508	23.0484	29.955	36.5705	9.3411	22.3604	49.9603	5.29241	20.8785	19.3967	39.1638	24.9802	28.7378	18.2323	27.8381	18.5763	11.855	14.7923	22.5986	11.4581	6.43027
264	20.8279	35.2895	76.4737	18.0246	45.5855	47.5766	13.3613	9.69348	11.3178	26.4606	16.5575	16.6623	29.7878	15.8501	35.1847	42.2845	32.2767	19.4394	8.85512	14.1734	13.4661	15.7192	26.2248	14.383	22.5308	55.6982	50.4585	46.5287	33.4294	22.6618	29.6568	37.071	9.2219	22.7928	49.6463	4.74194	20.6183	19.256	38.8787	24.8887	28.4255	18.1556	28.897	18.47	12.5753	14.4616	22.3736	11.344	6.36626
265	21.0334	35.2557	75.9916	18.0585	45.5115	47.4165	13.5438	9.49896	11.3518	26.4614	16.858	16.4144	29.5407	15.7881	35.0209	42.38	32.8288	19.5981	9.00313	14.2223	12.8653	15.6054	25.8873	14.666	22.6775	55.7672	50.4697	46.0595	33.5595	22.7557	29.1493	36.8998	9.34238	22.9384	49.452	4.72338	20.7203	19.572	38.4916	24.8695	28.6534	18.763	29.4363	18.6848	12.7349	14.7443	21.738	11.3518	6.5501
266	20.5405	35.9846	76.4736	17.8378	45.1737	47.3616	14.2085	9.36937	11.3514	26.2548	16.834	16.3964	29.3436	15.7529	34.4402	42.8571	32.6384	19.6911	9.93565	14.2342	12.973	15.5985	25.5856	14.6203	23.964	56.0875	49.9356	45.6113	33.2561	22.2909	29.112	36.7053	9.36937	22.677	49.2407	4.65894	20.5405	19.2535	38.2754	24.4273	28.314	18.5071	29.9356	18.0952	12.5611	14.6461	21.39	11.4543	6.40927
267	20.7753	36.9394	76.1844	18.6471	45.5536	46.795	13.6813	9.27287	11.7811	25.4624	17.583	16.9496	28.68	16.3162	35.9007	43.8561	33.5698	19.4071	9.83025	14.72	12.9719	15.9615	26.8558	14.6694	23.7395	56.2959	51.5075	44.9962	34.3045	22.8781	28.7814	38.0542	10.3116	23.4102	49.5566	4.58576	21.89	20.6233	39.245	24.753	28.452	18.5457	30.3775	18.9004	11.8824	14.568	20.5979	11.7304	6.40993
268	21.3037	37.7123	76.3487	19.1059	44.8052	46.7033	13.4865	9.14086	11.1139	25.0999	17.008	16.7083	28.6214	16.0839	36.4885	44.2308	33.4665	19.1309	9.69031	14.3357	12.3127	15.3097	27.4226	14.5854	23.4515	54.8452	51.973	44.5554	34.2408	22.6523	27.997	37.3626	9.69031	22.7772	48.7512	4.52048	21.7782	21.4036	38.6114	25.8242	27.7473	17.982	30.0699	18.7313	11.8382	13.8861	20.3546	11.6633	6.36863
269	21.0254	38.033	76.5097	19.4479	43.7515	47.3996	13.3103	9.8102	11.0673	26.2509	17.3774	16.0956	28.1489	15.4548	36.4309	44.3678	33.7195	19.3739	9.56372	14.9371	11.8807	15.8245	27.0643	14.1237	23.8846	53.7589	52.0828	44.7128	33.5223	22.0853	28.0749	37.195	11.1412	24.1065	47.8432	4.46142	21.0747	21.8141	38.8957	26.2756	27.0643	17.8457	29.406	17.3034	12.3983	13.7047	19.9655	11.6096	6.28543
270	20.7747	37.7992	76.4619	19.319	43.8441	47.249	13.0521	9.72119	10.9055	26.3262	17.3452	15.6921	28.0286	15.47	36.4175	44.1401	33.5307	19.393	9.57316	14.6805	11.6704	15.7661	26.9924	14.2117	23.9082	54.0094	52.0355	44.905	33.4074	21.959	28.078	37.4784	11.2509	23.9082	47.7918	4.46583	21.1942	21.8357	38.8354	26.0794	26.8443	17.814	29.4843	17.2218	12.4106	13.7182	19.8865	11.6704	6.29164
271	20.7134	37.9582	76.5068	19.5326	44.1082	47.5031	13.0135	9.7909	10.9963	26.5191	17.5646	15.9164	28.0443	15.449	36.6298	44.305	33.7023	19.4342	9.6433	15.0554	11.6605	15.7196	27.1587	14.2681	24.0836	54.1205	52.0295	45.1661	33.3087	21.8942	27.9951	37.048	11.3161	23.9606	47.4539	4.55105	21.1562	21.8204	38.6716	26.2731	26.6667	17.8598	29.4957	17.4416	12.4723	13.2103	20	11.8081	6.27306
272	20.382	37.4516	76.9101	19.1248	44.6567	46.47	12.8868	9.76789	11.5087	25.9671	17.1663	15.6431	27.4903	15.4255	36.7747	43.6654	33.3414	19.8259	10.3482	14.8211	11.3636	15.353	28.1431	14.2166	24.5164	54.0377	52.853	45.0677	33.2689	21.4217	28.4091	36.3395	11.0251	24.3714	47.4855	4.4971	21.0348	21.5909	38.0561	25.9671	27.7805	17.6257	28.9168	17.0696	12.2582	13.0803	19.7534	11.7021	6.16538
273	18.9532	36.0182	76.2189	17.9254	44.4312	46.2954	12.6434	9.56023	11.1138	24.6654	17.2801	15.2247	27.2228	14.412	36.6874	42.782	33.1501	18.7141	10.3489	14.9379	10.1577	16.0134	28.9197	13.1214	24.2352	53.4895	53.3461	45.0048	32.8872	21.1998	27.1511	36.3767	10.9943	23.1119	47.1558	4.44551	21.2476	20.7696	37.6195	26.1233	27.3901	17.4235	28.7285	16.8738	12.1176	13.1214	19.5985	11.2811	5.99904
274	18.8801	37.2816	75.4247	17.1811	43.6468	46.7815	11.821	8.73415	10.1938	24.3838	17.3008	16.0086	26.5374	13.5678	35.8938	42.8571	33.2615	19.0955	8.85379	15.0036	11.0792	15.1472	27.8775	12.2757	24.0249	53.5774	52.3331	46.4226	32.6155	21.273	27.016	34.6734	10.2178	23.7138	46.6858	3.68509	19.7176	20.6987	37.5209	25.7717	25.8674	16.6786	29.3372	14.8839	12.3475	12.3714	19.0237	11.7014	6.05408
275	18.939	37.542	75.204	17.2828	43.0869	46.3274	11.9539	8.92943	10.2256	24.4599	17.5228	15.6025	26.3082	13.6102	35.7177	43.2309	33.6054	18.843	8.88142	15.1464	11.1138	15.1944	27.6044	12.314	24.1959	53.2885	52.3284	46.1114	32.7172	20.8833	27.2444	35.0936	10.3937	23.8358	46.2794	3.69659	19.7072	21.0034	37.71	25.8521	26.0442	16.5146	29.5727	15.0264	12.242	11.9539	18.627	11.7379	6.21699
276	18.9209	37.554	75.1319	17.0264	43.0935	46.283	12.0384	8.92086	10.1199	24.3405	17.506	15.5875	26.3789	13.693	35.5875	43.0935	33.4772	18.8249	8.8729	15.1319	11.1031	15.1799	27.7218	12.3022	24.0767	53.3333	52.1343	46.1631	32.6859	20.9592	27.2182	35.06	10.2878	23.8129	46.4748	3.69305	19.6882	20.9832	37.7698	25.8273	26.0192	16.4988	29.4484	15.1079	12.0384	11.9424	18.9448	11.7266	6.21103
277	18.0968	36.6251	75.1438	17.1141	43.1208	46.5484	11.3615	8.86865	9.39597	23.7536	16.7306	15.7718	25.791	13.6865	34.8993	43.1687	33.6529	18.1448	8.86865	15.2205	11.0978	14.4056	27.6127	11.5772	24.7843	52.5887	52.2052	46.0451	31.6635	20.2301	27.2531	35.139	10.3787	23.8974	46.3087	3.78715	20.5417	20.2061	36.9847	25.9108	26.1026	16.4909	29.6261	15.0048	12.1285	11.9367	18.8878	11.8169	6.20805
278	18.6947	36.5288	75.2092	17.1647	42.601	47.6691	11.3316	9.06048	9.37126	23.6911	16.3758	15.7303	25.4841	13.77	34.3533	43.0552	32.5843	18.0971	8.84533	14.8697	11.1881	14.3677	27.6596	11.7619	24.5757	53.1676	52.5699	45.924	31.628	19.8661	26.9424	35.0944	10.8056	23.476	46.3065	3.77719	20.4877	20.0096	36.4332	25.9861	26.0339	16.4475	30.0502	16.0411	12.24	12.3596	18.8382	11.7858	6.19173
279	18.6657	36.3378	75.0177	16.986	41.3769	47.6224	11.2373	8.96617	9.27372	23.5392	16.4892	16.4183	25.4554	13.4847	34.3269	42.607	33.1441	17.7667	8.75325	14.2891	11.2609	13.9342	27.3243	11.3792	25.1242	52.7324	51.6915	45.2803	31.3461	19.5174	26.52	34.8711	10.6932	23.3736	45.4223	3.73788	20.2271	19.5174	36.4798	26.6619	25.4554	15.6612	30.1632	16.2053	12.1126	12.5384	18.0743	11.5212	6.12728
280	18.4397	36.974	75.0355	16.643	41.4894	47.3995	11.8203	8.98345	9.29078	22.766	16.1466	16.6667	25.6974	13.4279	34.0426	42.8132	33.1915	17.7069	8.20331	14.3735	11.4894	14.87	27.8014	11.4421	24.3499	52.8369	51.9858	45.2009	31.4657	19.5745	26.6194	35.7683	10.1182	23.3097	45.3428	3.73522	20.6147	19.3617	36.8085	26.5012	25.792	15.8156	29.1017	16.052	12.3404	12.4586	18.1797	11.513	6.24113
281	18.5168	38.0255	74.9173	16.6509	41.3085	48.3703	10.9117	8.83325	9.282	22.7444	16.2258	16.769	24.5394	13.4388	33.7742	42.8673	33.1838	17.761	8.07747	15.2338	11.573	14.8323	27.7752	11.1715	24.4214	52.6925	51.7005	45.2527	31.2943	19.5324	26.6179	35.5928	11.1006	23.3113	45.2055	3.7317	21.5399	19.3198	37.8602	27.3973	25.8621	15.8007	29.9008	15.966	13.4152	12.3051	19.06	10.3448	6.23524
282	18.9132	38.5261	75.2332	16.5345	40.4851	47.5047	10.7743	8.8153	9.11847	23.1343	16.791	17.0009	24.6735	13.6427	33.9319	43.5401	32.9991	17.5373	7.97575	15.5784	11.3806	14.6455	27.7985	11.1707	24.2071	53.3582	51.9123	45.1259	30.9468	19.4263	25.7696	35.0746	11.1007	24.2537	44.7761	3.6847	21.945	19.0299	38.8993	27.2388	25.5597	15.695	30.2006	15.8582	13.4328	12.1502	19.1465	10.3545	6.15672
283	19.218	38.2227	74.3839	16.09	41.3033	48.128	10.9479	8.95735	9.2654	23.2464	16.3033	17.3697	24.3128	13.7678	33.6256	44.1706	33.3649	17.8199	7.93839	15.0711	11.564	14.8815	27.4882	11.3507	24.5024	53.4597	52.7488	45.8531	31.3507	19.7393	26.1848	35.7109	11.2796	23.8863	44.7393	3.74408	22.1327	19.1706	38.5071	27.6777	25.8768	15.9479	30.8531	16.019	13.6493	12.2512	19.3602	10.5213	6.25592
284	18.9844	37.8989	74.0974	16.096	41.6026	47.9851	10.7617	8.80503	9.24761	22.8512	16.1193	17.7731	24.2255	13.5337	33.1936	43.6758	32.9839	18.3089	8.38574	15.0943	11.3673	14.7682	27.4633	11.1577	24.2721	53.1097	52.178	46.7272	31.5397	20.219	25.6464	35.3366	11.3208	23.6198	45.5858	3.68041	21.8728	19.031	38.5278	27.44	25.5532	16.0261	30.6546	16.2357	13.557	12.6019	19.6366	10.4822	6.05637
285	18.5228	37.2513	73.9309	15.9845	42.2365	48.525	10.5648	8.64395	9.51292	23.2106	16.1445	18.3398	25.8404	13.2861	33.3181	42.6252	32.9979	18.2712	8.9641	15.6872	11.7997	15.0926	28.333	10.9536	25.383	54.1276	52.2753	47.5646	31.0542	19.7576	25.6117	35.5134	12.0284	24.1024	46.3526	3.61308	22.2044	19.3917	39.1951	27.7613	25.8175	17.3336	31.26	16.8534	14.2236	12.3714	20.9239	10.4734	5.94558
286	18.56	37.3714	74.0571	16.16	42.4457	48.64	10.6514	8.73143	9.78286	23.4286	16.2743	18.3771	25.8743	13.28	33.44	42.6514	33.12	18.2629	9.14286	15.7257	11.7943	15.1771	28.7086	11.04	25.4629	54.2629	52.2057	47.68	30.9257	19.6114	25.7371	35.8629	12.1143	24.2743	46.4686	3.79429	22.2857	19.6571	39.2686	27.9314	26.08	17.3257	31.4286	16.8457	14.2171	12.3657	20.9143	10.56	5.94286
287	17.7169	37.6027	73.9269	15.411	41.895	48.6301	10.3881	8.63014	9.68037	22.6712	16.2557	18.105	25.7991	12.2831	33.6301	43.4703	33.9498	18.242	9.17808	15.0457	11.7808	14.589	27.8311	10.2968	25.1826	53.4932	52.1461	46.8037	31.1644	19.726	25.4566	35.9817	12.9224	23.4247	45.8676	3.78995	22.3288	20.274	38.4703	27.3059	25.9589	16.5753	31.2329	16.8265	14.1096	12.3516	21.1187	10.4566	5.93607
288	17.7308	37.7354	72.7607	14.768	41.3183	48.622	9.80707	8.03859	9.73817	22.0717	15.526	17.4322	24.5751	12.4483	32.6826	41.9384	33.7161	17.4782	9.09508	14.9058	11.943	14.768	27.7676	10.2205	23.7253	52.9858	51.2862	46.8535	30.6615	20.0505	25.9991	34.6348	12.2646	22.5999	45.3606	3.81259	22.554	19.6141	38.2407	27.9054	24.5521	16.9729	30.8911	16.2839	14.1938	12.9536	21.153	10.5191	5.97152
289	17.7471	37.6782	72.7356	14.9195	41.2644	48.6667	9.95402	8.04598	9.88506	22.2299	15.5402	17.3103	24.4138	12.7356	32.5747	42.023	33.6552	17.4023	9.10345	15.0575	11.8621	14.6897	27.8851	10.5057	23.7931	53.1264	51.3793	46.7126	30.6897	20.069	26.023	34.6667	12.2759	22.6207	45.4023	3.81609	22.3448	19.6322	38.5517	28.069	24.5747	17.2184	30.9195	16.3448	14.2069	12.8736	21.1724	10.6667	5.97701
290	17.5632	37.8161	72.7356	15.0575	41.3103	48.6667	9.95402	7.95402	9.7931	22.2299	15.4023	17.1724	24.3678	12.7356	32.4828	42.023	33.6552	17.3103	9.14943	14.9655	11.7701	14.6897	27.6552	10.4598	23.931	53.2644	51.3793	46.6207	30.6897	20.1149	25.931	34.5287	12.1379	22.7126	45.3103	3.90805	22.3448	19.7241	38.4598	28.023	24.6667	17.0805	30.7816	16.3448	14.2069	12.7356	21.1724	10.5287	6.06897
291	17.5849	37.8329	72.7961	15.1286	41.0009	48.8751	10.0321	8.03489	9.7337	22.4518	15.6795	17.1488	24.3343	12.8099	32.5298	42.2635	34.022	16.9881	9.09091	15.0367	11.5932	14.6924	27.8466	10.5372	24.3343	53.2369	51.1938	46.6483	30.5785	20.1791	25.5969	34.4582	12.213	22.6814	45.225	3.99449	22.4059	19.7888	38.3379	27.8237	24.7704	17.0569	30.831	16.3682	14.1414	12.7181	21.2351	10.5142	6.06061
292	17.6645	38.0484	73.1033	15.0594	41.202	48.3547	9.98629	7.99817	9.68921	22.2806	15.6079	17.3675	24.2687	12.6143	32.4497	42.596	33.8208	16.7276	9.04936	14.9223	11.4031	15.0137	28.0622	10.489	24.1773	53.1307	51.1426	46.2523	30.8729	20.521	25.457	34.5978	12.0658	23.0119	44.8126	3.97623	22.1664	19.6984	38.2541	27.7651	24.7715	16.979	30.8501	16.4991	14.2367	12.5229	21.5722	10.6261	6.17002
293	17.5158	38.7962	73.4671	15.0361	41.3661	48.963	9.71596	7.75473	9.51307	22.6105	15.4869	17.7638	24.4815	12.9847	32.1461	41.9297	33.9946	16.7268	8.92696	15.1262	11.339	15.4418	27.6826	10.2119	24.3913	53.1335	50.3607	46.3481	31.5825	20.8747	25.7439	34.6709	11.9477	22.7006	45.018	4.01262	22.4977	19.5672	38.3679	27.2994	24.211	17.3805	30.4328	16.2308	14.0442	12.3535	21.2804	11.2038	6.80794
294	17.5073	38.2425	73.5934	14.7276	40.6859	49.2266	10.065	7.84577	9.32526	22.9321	15.4001	18.3367	24.2098	14.4138	32.5039	40.3721	33.0643	17.4625	8.87693	14.8846	11.1858	15.2656	27.4378	10.065	23.8736	53.5082	49.8543	46.6039	31.2262	20.5335	25.6221	34.9697	12.4412	22.4389	45.3486	3.99014	22.3717	19.3903	38.7581	27.6171	24.1426	17.1935	30.8003	17.059	14.0551	11.9256	21.8785	11.0065	6.94911
295	18.0967	38.6673	73.4344	15.6898	41.2525	49.8997	10.6976	8.44662	9.89525	23.4232	16.3807	19.1665	24.9387	15.0657	32.895	41.0296	33.5191	18.6093	9.60553	15.7343	10.6753	14.5309	26.5879	10.2741	23.3118	53.9336	50.8135	46.4453	30.3321	20.4814	26.4542	35.8369	13.1714	22.9329	46.5567	4.74705	23.4232	20.4368	39.6479	28.0366	25.2507	17.8293	30.9784	17.4504	14.6646	11.8565	22.5986	10.809	7.35458
296	18.3903	39.0737	73.6286	15.6475	41.3669	49.955	11.0612	8.94784	10.1169	23.7185	16.1421	19.2671	25	14.8831	33.4532	41.2995	33.8804	18.3678	9.68975	16.0072	10.9038	14.9281	26.5962	10.2293	23.3588	54.1142	51.1466	46.268	30.4406	20.5935	26.8885	35.8363	13.4892	23.2689	46.4029	5.21583	23.134	20.0315	40.1304	28.125	25.0899	17.9182	30.5081	17.536	14.7257	11.5333	22.6394	10.7464	7.41906
297	18.4423	39.3465	74.0824	15.7341	41.8756	50.47	11.1683	9.19875	10.3178	23.8138	16.2265	19.6061	25.5148	15.1074	33.4602	41.5622	33.8854	18.2856	9.78066	16.1146	11.3474	15.4432	26.9919	10.564	23.4781	54.521	51.4548	46.889	30.2372	20.4342	26.8353	35.9221	13.4288	23.4557	46.7995	5.32677	22.9409	19.8523	40.1746	27.9991	25.3357	17.9051	30.5282	17.4575	14.8612	11.974	22.9857	11.034	7.38585
298	18.2752	39.2761	73.9946	15.706	42.0465	50.5139	11.3271	9.27167	10.4334	23.8606	16.3092	20.0179	25.3575	14.9464	33.445	41.4656	33.5121	18.2976	9.62913	16.0858	11.3494	15.639	27.3012	10.7015	23.1457	54.3566	51.7426	46.8052	30.3619	20.6658	26.832	35.8356	13.4048	23.1903	46.6488	5.40661	23.0563	20.3083	40.2145	27.9491	25.5362	18.0295	30.6971	17.4486	14.8347	11.8633	22.9223	11.0143	7.48436
299	18.3441	39.1877	74.2022	15.7554	42.0442	50.5691	11.3368	9.35059	10.578	23.8563	16.4695	19.9286	25.3292	14.9967	33.3854	41.464	33.5193	18.2772	9.48449	16.0232	11.3368	15.3537	27.6501	10.5557	23.2761	54.5414	51.4617	47.177	30.6182	20.7989	26.6905	35.8179	13.4122	23.1198	46.5967	5.40058	22.8744	20.241	40.1027	27.7617	25.6193	18.1656	30.462	17.2952	14.9967	11.8054	22.7181	10.8012	7.27516
300	18.4407	39.2316	74.7797	15.1186	42.2373	50.6667	10.5989	8.40678	10.7119	24.0904	16.3842	20.0452	25.1977	15.0734	33.3559	41.6497	32.9492	18.5989	9.37853	15.1638	11.2316	14.8249	27.661	10.6893	22.9605	54.8249	52.565	47.322	30.6441	20	26.1921	36.791	13.5819	23.1638	46.9379	5.51412	22.3503	19.887	40.4294	28.2034	25.7853	17.4011	30.5989	17.4915	15.209	11.8644	23.1638	10.7571	7.36723
301	19.3563	40.1632	74.1387	16.0698	40.9565	49.4787	10.5394	8.43155	10.9701	25.2267	17.815	20.3536	25.9973	15.1179	35.6301	41.7951	33.1369	20.0363	10.0861	16.1605	11.3101	15.9338	28.4678	10.0181	22.4841	54.2384	52.5612	48.0281	30.7117	20.0589	27.0852	37.194	14.3699	24.0934	46.3509	5.6437	23.5041	21.0109	40.8432	28.0825	26.2919	18.3817	30.7344	18.0644	15.9565	11.1741	23.0734	10.8341	8.63554
302	18.8884	39.9677	73.8469	15.5443	40.2906	49.8616	10.8164	8.48708	11.0701	24.1236	16.7205	20.595	25.5304	15.2675	34.6172	40.0138	32.2186	18.0812	9.50185	15.7057	11.4161	15.3598	28.2518	10.1245	22.8552	54.428	51.5452	48.0166	31.0886	20.3413	26.0148	36.9926	13.7685	22.9244	46.4022	5.55812	23.8007	20.4566	40.798	29.2897	26.6836	17.2509	30.512	17.7352	16.2131	10.5166	22.5784	10.9317	8.00277
303	19.2511	40.5697	74.5233	15.6674	40.5697	50.8844	10.7742	8.54583	11.4863	24.1213	16.793	21.1578	26.6942	15.2538	34.8266	40.0643	32.6212	18.8606	9.46474	15.3687	11.5552	15.7363	28.7158	10.1769	22.8578	55.2952	51.9642	48.3115	31.1969	20.2619	26.9699	37.0779	13.6228	23.1794	46.9791	5.53641	24.5578	21.1348	41.2589	30.1401	26.7632	17.8498	30.3928	18.3322	16.1957	10.3836	23.4091	10.889	8.63772
304	18.987	40.8881	74.4912	15.7724	40.8881	51.0407	10.4533	8.55689	11.0315	24.9306	16.8131	21.2997	26.642	15.4024	34.9676	40.4255	32.84	19.1952	9.96762	15.6568	11.6327	15.8881	29.6947	10.1526	22.9186	54.2091	51.8733	48.0574	31.1748	20.3053	27.012	36.7946	13.7142	22.8955	47.6411	5.13414	24.63	20.6984	41.5356	29.371	27.0352	18.0157	30.8973	17.9232	16.2118	10.4533	23.1267	10.7771	8.74191
305	19.062	41.4442	74.9245	17.0652	41.3745	51.9619	10.6803	8.82285	10.9357	24.1467	17.5064	22.1268	27.1419	14.7667	36.3594	40.2368	33.0625	19.8746	9.56582	16.1133	11.7251	16.0436	29.8119	10.332	24.4718	55.5375	52.6585	48.3631	29.7655	21.3606	27.5598	36.7773	13.2343	22.2429	46.8075	6.38495	24.3325	20.9194	40.3761	29.7191	26.84	17.9707	30.7639	17.9475	16.6705	10.5874	22.6608	11.075	8.72997
306	18.9827	41.3642	74.9364	16.9942	41.6185	52.0231	10.7283	9.01734	11.0289	24.185	17.5723	22.0347	27.8613	14.6127	35.6069	40.4393	33.2948	20.0231	9.80347	15.4451	11.815	15.3757	29.1792	11.0289	24	55.6763	52.4855	48.5318	29.8728	21.4104	27.5838	36.6243	13.3179	23.0289	47.6301	5.75723	24.3699	21.2486	40.4393	29.6416	26.9133	18.6358	31.2832	18.5202	15.8613	10.8208	23.4451	10.9364	8.69364
307	18.9844	41.3541	74.9771	17.1775	41.6514	51.6468	10.7502	8.82891	10.8646	24.4511	17.3833	21.9579	28.2937	14.8445	35.5444	40.1876	33.2342	20.1738	9.7667	15.4392	11.9396	14.9817	28.9799	11.4364	24.5425	56.2443	52.7219	48.1702	29.5517	21.4776	27.5846	36.6651	13.3349	22.9186	47.5297	5.69533	24.0165	21.1116	40.8051	30.032	26.6926	18.3211	30.9927	18.2754	15.5993	10.5672	23.1016	10.9561	8.76029
308	18.1568	40.8757	75.5617	17.8129	40.9216	51.9028	11.2563	8.11554	11.4856	24.2779	16.7125	22.0541	28.0605	14.7409	36.199	39.4544	33.0812	20.7015	9.03255	16.1165	12.3567	14.2824	29.4819	11.7607	25.0344	56.2357	52.9344	47.7762	29.2985	21.7331	27.5791	37.116	13.801	23.2921	47.1114	5.70839	24.53	21.0683	41.0591	31.3847	27.0518	18.3861	31.7515	18.6612	16.8271	10.4998	22.4668	11.4168	8.78038
309	18.0656	40.5487	75.2151	17.4843	40.8045	52.1972	10.9742	8.13764	11.2067	24.1804	17.1821	21.6926	28.04	14.6943	36.0381	39.0839	32.8528	20.2046	9.30016	16.6008	12.439	14.4153	29.7373	11.5787	24.6919	55.7545	53.0109	47.4076	29.528	21.5996	27.9702	37.4797	13.555	23.3667	47.0821	5.78935	24.4362	21.2741	40.9207	31.3183	27.0635	18.5073	32.2018	18.1586	16.9263	10.6487	22.2971	11.2997	8.46315
310	18.6429	40.7596	75.4053	17.3228	40.968	52.7791	10.8615	7.94349	11.0236	23.622	17.207	22.3483	28.4391	14.6364	36.2205	38.4437	33.4646	20.1714	9.4025	16.2344	12.251	14.4048	30.0139	11.6721	24.7568	55.6739	53.3812	46.8736	28.9949	21.3525	28.3696	37.0542	14.0343	22.9504	46.8041	5.62761	24.5021	20.9356	40.8986	31.9592	26.6095	18.0408	32.4687	18.0871	16.7207	10.5141	21.9546	11.8342	8.42983
311	18.4719	40.5777	76.0075	17.3538	40.9271	52.4808	10.7617	7.98975	11.0645	23.8994	17.1675	22.5017	28.4649	14.5819	35.9888	39.1568	34.4281	20.2888	9.31749	16.1891	12.2525	14.6518	30.4915	11.6236	25.4601	55.8817	52.574	47.7754	28.232	21.5001	28.4184	37.5961	14.116	23.0841	46.9602	5.66038	24.8078	20.9178	40.8572	32.3084	26.7645	17.4936	32.9373	18.1458	16.8414	10.4356	21.7796	12.0662	8.47892
312	19.0851	41.5535	77.341	18.0367	42.0538	53.5382	11.0079	8.1725	11.4129	23.7312	17.4172	22.5637	28.6633	14.8678	37.0026	39.3853	34.4532	20.8482	9.53062	16.5594	12.5328	14.8439	30.6409	11.8894	25.2323	57.5173	53.3715	48.1773	28.0677	20.2526	29.116	37.2409	15.249	23.6121	47.5816	5.78985	24.9702	20.9435	41.6964	32.5947	27.1861	17.7984	32.4756	18.5609	17.2266	9.91184	21.8728	12.2468	8.72051
313	18.4374	41.3768	77.3464	17.7704	42.1629	53.4302	10.91	8.07527	11.2196	23.7494	17.6751	22.8204	29.1091	15.0548	36.9462	39.7808	34.3973	20.7718	9.43306	16.5555	12.4345	14.8404	30.7527	11.9104	24.7737	57.4083	53.4778	47.6417	27.5131	20.2477	29.1329	37.1367	15.0786	23.6065	47.0462	5.78847	24.9881	20.9624	41.8771	32.3964	27.1081	17.9133	32.5869	18.5803	17.3892	9.74273	22.2249	12.2439	8.62315
314	18.3508	41.2059	77.2879	17.7788	42.2307	53.3603	10.9152	8.07912	11.225	23.6654	17.6835	23.1173	29.3613	15.205	37.0114	39.6092	34.3661	20.8294	9.43756	16.5634	12.3928	15.0858	30.7674	12.0591	24.7855	57.4833	53.408	47.6644	27.5739	20.3051	29.1468	37.2021	15.1335	23.4271	47.2593	5.83889	25.143	20.9724	41.8494	32.3165	27.1687	18.0648	32.6025	18.3031	17.3975	9.79504	22.4738	12.1544	8.62726
315	18.9663	41.7496	77.193	18.5159	42.2475	53.3665	10.8582	7.87103	11.3087	23.3997	18.1366	22.5225	29.8009	14.2722	36.7236	40.9199	34.7558	20.5548	9.53058	16.1688	11.9962	15.5287	30.9862	11.854	25.3675	57.1124	53.4614	47.321	27.5723	20.1991	29.6586	37.4111	14.9123	23.3049	46.8943	5.80844	25.6757	22.3803	41.2992	33.6652	27.3115	17.9706	33.1911	18.9663	17.9232	9.74395	22.2617	12.1859	8.58227
316	19.5424	41.9447	77.2164	18.2793	41.897	53.9561	11.0105	7.86463	11.2011	23.3556	17.9457	22.6644	29.7903	14.2755	36.8923	41.1106	34.8189	20.5434	9.46139	16.2536	12.1544	15.6101	31.3632	12.0353	24.9762	57.531	54.1706	47.6406	27.2641	20.0429	29.7903	36.4156	14.8713	23.4271	47.8313	5.83889	26.6683	22.5929	41.2536	33.9371	27.4071	18.1125	33.6749	19.1611	18.1125	9.58055	22.8551	11.5825	8.72259
317	18.9655	41.6906	76.4368	19.0374	41.523	53.3046	11.159	7.9023	11.2548	22.6054	17.2653	22.2941	29.5738	14.272	36.4943	40.637	34.6264	19.5402	9.5067	16.4272	12.3084	15.5651	31.6092	11.9732	24.7605	57.0163	53.7356	47.5335	27.3946	20.1389	29.2625	37.1169	14.5833	23.7548	47.2701	5.86686	25.5747	22.342	40.5412	33.4291	27.1791	18.4148	33.932	19.0613	18.3908	9.62644	22.318	11.6379	8.76437
318	19.1279	40.2554	76.1262	18.7907	40.8094	52.7343	11.2262	7.94989	11.2262	22.6451	17.4175	22.0429	29.6073	14.4784	36.16	39.7976	34.3773	19.682	8.84124	16.4298	12.8403	15.5866	31.9441	12.0453	25.0542	57.1429	53.7461	47.3139	27.4151	20.0675	28.7882	37.7499	14.8157	24.0665	47.6993	5.8781	25.4878	22.4283	40.7854	33.5823	26.9333	18.5016	33.7268	19.5616	18.4293	8.91351	23.1751	11.5394	8.84124
319	19.2383	41.4551	76.5869	19.165	41.1865	52.7588	11.1572	7.91016	11.3281	22.4854	17.5537	22.3389	29.9805	14.5752	35.7178	39.5264	34.7412	19.458	8.71582	16.7725	12.8174	15.4053	32.0068	11.8896	25.1465	57.6416	55.0049	47.1924	27.6855	20.3369	28.9307	37.9395	14.9902	24.3164	48.1201	5.95703	25.7324	23.3154	41.2354	34.3018	26.7578	18.5547	33.6182	19.5557	18.7988	8.47168	23.0713	11.6943	8.49609
320	19.164	41.0413	76.3627	19.9462	40.6502	53.0922	10.8286	8.13982	11.9286	21.7795	17.4041	22.8062	30.2371	14.3486	35.0037	39.1347	34.5881	19.2129	8.84869	16.8174	12.7353	15.5463	31.7037	11.7331	24.9328	57.5165	54.5099	46.8101	27.3772	19.9462	28.6483	37.6681	15.2286	24.4195	47.5189	5.32877	24.8594	22.9284	40.8213	34.2215	26.6683	18.4796	34.7592	19.4085	17.9907	8.77536	23.3195	11.6842	8.26204
321	20.1286	40.2324	76.3353	19.7824	39.9604	54.0554	10.8309	8.23442	11.9436	23.0218	17.4827	22.5767	29.2779	14.1444	34.9159	38.2047	34.4955	20.178	9.81701	16.7409	12.8091	15.7023	31.3551	11.6963	25.3215	57.6657	54.55	47.1068	27.6459	19.7824	27.2008	37.1414	14.4411	25.4451	47.7003	5.3907	24.6785	22.6756	40.3314	34.2235	26.7804	18.8675	34.5203	18.8427	18.4224	8.87735	24.4065	10.8803	8.35806
322	20.6191	39.6052	77.4555	19.3029	40.4095	54.9842	11.3332	9.74896	11.3088	23.1294	16.8413	22.8369	29.7831	13.3317	34.9988	38.3865	35.5593	19.7904	9.67585	15.7689	12.5274	15.4277	30.0268	12.698	24.8599	58.0795	54.5942	45.942	29.1494	20.7897	26.9559	37.3629	14.2335	24.8355	46.6244	5.2157	25.1767	22.3982	40.4095	33.5852	26.2978	19.6442	33.9264	18.2306	17.8162	8.7497	24.4455	10.5289	7.84792
323	20.6062	39.6725	77.8538	19.3596	41.0413	55.2432	11.0975	9.87534	11.2442	23.1973	17.1596	22.7084	29.5038	13.273	34.3192	38.5969	35.3948	19.9462	10.5842	16.6219	12.5642	15.473	29.9438	12.5642	24.8594	58.4209	53.9721	45.8812	28.966	19.9707	27.035	36.5925	14.2752	24.9083	46.7612	5.23099	25.2505	22.3906	40.3813	33.5615	26.375	19.4573	33.9526	18.3329	17.8685	8.67758	25.6172	10.6331	8.04204
324	21.2454	40.4396	78.6813	20.2198	40.928	55.2381	11.1355	10.2564	11.3309	22.0024	16.7766	23.5653	30.2564	14.3101	35.3114	38.8523	34.7741	20.0244	10.5739	15.3846	13.0647	14.2857	29.3773	12.4298	25.7631	57.4603	54.7009	47.3748	29.2552	20.8791	27.9121	36.7277	14.188	24.2979	46.5201	5.47009	25.6654	21.4652	40.928	33.7485	26.7643	20.2198	35.4335	18.2418	17.8755	8.93773	25.6899	10.0855	8.05861
325	21.5155	39.3292	78.8323	19.1553	41.2919	55.3043	11.4286	10.5839	11.3789	22.087	17.1677	23.4534	30.2112	13.8634	34.7826	38.0373	34.4845	20.8447	9.96273	15.2547	13.441	14.5839	29.6398	11.6522	26.2112	58.8571	55.1801	47.2547	28.5714	20.1988	27.9255	36.3727	14.3354	24.4969	47.354	5.56522	26.4348	22.4099	40.9689	32.8696	27.1801	19.3043	34.3851	18.087	17.4907	8.9441	24.8447	9.56522	7.35404
326	21.2481	39.3016	77.786	18.9946	40.2675	54.3834	11.3918	10.5498	10.5498	22.1149	16.2704	24.0713	29.371	14.6112	34.0763	37.1719	33.6305	20.7776	9.93066	15.998	13.3977	14.5369	28.7519	12.4071	26.1268	58.6677	54.2595	47.0035	27.6374	20.1337	27.786	35.4631	14.1902	24.4676	46.5577	5.5473	26.4487	22.3873	41.7286	32.7637	27.0431	19.3413	33.4819	17.9792	17.4344	9.01436	24.9133	9.53442	7.28083
327	21.55	38.4	78.525	18.25	41.325	55.475	11.375	9.85	10.525	22.7	15.825	24.3	29.65	14.65	33.6	37.425	33.975	20.05	10.125	15.35	13.525	14.65	29.325	13.2	26.85	60.125	54.875	47.85	27.2	21.225	27.6	36.125	14.2	24.475	47.425	6.5	26	22.6	42.225	31.775	28.2	19.2	33.8	18.15	17.275	9.1	25.5	10.3	7.35
328	21.09	37.9721	77.3638	18.327	41.4195	55.057	11.5336	9.17617	10.8238	20.8365	16.1217	23.3967	28.9987	14.2712	33.1812	37.9214	34.6008	19.5944	10.2155	15.4626	13.9163	14.9303	30.7224	11.7617	26.9202	58.7579	55.057	47.0722	27.5792	22.3321	25.8302	35.4626	13.5868	23.9037	47.275	5.77947	24.8162	22.1039	41.9011	32.0152	27.9341	18.6819	34.4487	17.1103	15.4119	9.17617	25.3739	10.3169	5.83016
329	21.1699	37.9083	77.3867	18.511	41.5042	56.7485	11.6485	9.04026	10.7116	22.7653	15.9028	21.879	28.9187	14.2568	33.1983	37.8324	35.0215	20.5115	10.2304	15.3963	13.649	16.08	29.7797	11.7751	27.7792	58.6731	53.8364	47.8855	27.0955	22.8919	26.9689	35.452	14.3834	23.9554	47.1765	5.77361	24.8924	22.2082	42.2132	31.9575	27.9564	18.8909	33.3249	17.4221	16.4345	10.2051	26.4624	9.44543	5.82426
330	21.3558	37.9205	77.8542	18.578	41.5902	57.0591	11.6208	9.09786	10.6779	23.7258	16.0041	22.0183	29.2049	14.4495	33.3078	38.0224	35.1937	20.4893	10.2956	15.3415	13.7105	16.0296	29.9185	11.7482	27.8033	59.0214	54.4088	48.1142	26.8858	22.7574	27.0642	36.6463	14.3731	24.8981	47.4261	5.8104	24.9235	22.3496	42.5586	32.0846	28.0326	18.9093	32.8236	17.5331	16.5392	10.0153	26.631	9.50561	5.86137
331	21.559	38.2043	77.0003	18.6519	41.2915	57.6023	11.7314	9.18446	10.7538	23.1284	16.0535	22.2279	29.6887	14.4842	33.522	38.1271	35.5544	19.9125	9.57036	16.3108	13.8925	16.0792	29.3543	11.86	27.5277	58.1168	54.901	47.7489	26.0098	22.974	27.3218	36.3777	13.6866	23.823	47.0543	5.86571	25.0836	22.5624	42.9895	32.39	28.3509	19.3465	33.9079	17.7	16.6967	10.1106	26.7816	9.49318	5.91716
332	21.6551	38.2831	77.0559	18.6904	41.3251	57.8242	11.7556	9.2034	10.776	23.1245	16.1382	22.2996	29.5953	14.5656	33.6427	38.051	35.4473	19.9536	9.5901	16.3186	13.7664	16.0608	29.5695	12.0392	27.636	58.2367	54.8853	47.8216	25.8056	22.7636	27.1977	36.4011	13.7149	23.9237	47.306	5.85202	25.058	22.5316	42.7688	32.3795	28.4094	19.3864	34.0036	17.6592	16.7569	10.183	26.7853	9.51276	5.92936
333	21.6874	38.3799	77.148	18.7112	41.4337	57.8416	11.8012	9.23913	10.8178	23.2143	16.1491	22.3344	29.7101	14.6222	33.7215	38.147	35.5331	19.9793	9.62733	16.382	13.8199	16.0714	29.4772	11.9306	27.6915	58.2557	54.8913	47.8002	25.9058	22.852	27.3033	36.4907	13.7681	24.0166	47.2826	5.87474	25.1553	22.619	42.9348	32.5052	28.3126	19.4617	34.0839	17.7277	16.8219	10.1708	26.8892	9.54969	6.0559
334	21.7098	38.4197	77.228	18.886	41.4767	57.9016	11.8653	9.2487	10.829	23.2383	16.2694	22.513	29.8964	14.6891	33.7565	38.2383	35.6218	20.1554	9.63731	16.399	13.8342	16.0881	29.4041	11.943	27.5648	58.2124	54.8446	48.1088	25.9326	23.0311	27.487	36.3731	13.7824	24.0415	47.487	5.88083	25.1813	22.6425	42.9793	32.5389	28.342	19.3264	34.0155	17.7461	16.8394	10.1813	26.9171	9.71503	5.95855
335	21.7662	38.5195	77.2727	18.8831	40.961	57.8961	11.7403	9.27273	10.8571	22.987	16.2078	22.6234	29.7662	14.7273	33.7403	38.3377	35.5065	20.0519	9.50649	16.4416	13.6104	15.8182	29.3247	11.6623	27.6364	58.3117	54.987	48.1299	25.7403	22.6234	27.2468	36.5714	13.6623	23.9481	47.6104	5.84416	25.2468	22.5974	42.9351	32.6234	28.3117	19.3766	33.9481	17.7922	16.987	10.0519	26.7273	9.74026	5.87013
336	21.7868	38.349	77.1421	18.8871	42.0324	57.8109	11.7032	9.32602	10.6322	23.1191	16.3793	21.5778	30.4075	14.6813	33.5946	37.8527	35.4493	20.3501	9.43051	16.1703	13.6886	15.8046	29.5193	11.5465	26.8809	57.4974	55.721	48.1452	25.7837	22.7534	27.2466	36.5204	13.7409	23.8767	47.3354	5.87774	25.2612	23.3804	42.7638	32.6019	28.2132	20.0366	33.9864	17.6594	17.0585	10.1097	26.8286	9.69175	5.66876
337	22.2928	38.9727	77.5483	19.0627	41.8321	58.9092	11.9672	9.55785	10.9346	23.4842	16.627	21.578	30.6328	14.8001	34.4983	38.4697	35.9545	20.3866	9.76966	16.4946	14.2441	16.3357	29.7855	11.8083	27.2438	58.2208	55.7056	48.7689	25.6288	22.5576	27.8263	36.987	13.847	24.0138	48.0275	5.87768	25.7082	22.69	42.8382	32.592	28.2764	19.6187	34.1541	18.2155	17.2094	10.2462	27.4557	9.82261	5.8512
338	21.2057	39.2121	77.4458	18.7996	42.5965	57.853	11.9513	9.38657	10.8673	23.7441	16.605	21.9989	31.0418	14.4632	34.5849	38.8154	37.4405	20.8884	9.86251	16.4728	13.8287	16.7107	30.0106	11.6869	27.1814	58.8049	55.9757	49.5241	26.3617	22.3691	28.2126	36.8588	13.5114	23.5854	48.3342	5.81703	25.8593	23.083	42.3057	32.5754	29.0058	19.6457	34.3998	18.0857	16.7901	10.3649	28.1861	9.80962	5.68482
339	21.3652	39.4786	77.4254	18.8928	43.2679	58.6133	12.1473	9.54045	11.0454	24.2945	16.7159	22.3596	31.4969	14.2704	35.3131	38.5112	37.4362	21.204	10.0779	16.7966	13.8135	16.9041	29.3738	11.8248	27.627	59.4733	57.0008	49.9597	26.767	22.7358	28.3795	36.6031	13.1148	24.1064	48.831	5.91239	25.7726	23.6227	43.7786	32.5181	29.4813	20.0215	34.05	16.5278	16.2859	10.5079	27.7076	9.97044	5.77802
340	22.5546	39.6928	75.9903	19.9677	43.8157	58.5018	11.5872	8.70385	12.0992	25.2223	17.1113	22.5276	32.6597	14.5244	35.6238	39.6928	35.8663	21.4767	10.159	16.9496	13.3657	17.9466	30.3692	12.7189	27.2164	58.7443	57.882	48.72	26.9469	22.7971	29.4799	36.8095	14.5244	23.8211	48.3428	5.92832	25.384	23.7402	43.9504	32.498	30.4231	19.8329	35.2735	16.6262	15.7101	10.644	27.2703	9.88952	5.79359
341	22.1397	39.714	76.7877	19.4994	43.5369	58.5809	11.3586	8.71837	11.7437	24.835	16.4741	22.5248	32.5633	14.659	36.1386	39.4389	36.6887	21.0396	10.5886	17.4092	13.5314	17.3817	29.7855	11.9912	27.9978	59.0209	58.0583	48.6799	27.4477	23.4323	29.4004	36.1661	13.8339	23.0198	48.4048	6.05061	25.9076	24.2849	44.3344	33.2783	30.1705	20.132	35.286	16.9692	16.0341	10.7536	28.0528	10.0935	5.91309
342	21.7619	39.1052	76.5811	19.4698	42.8611	58.1607	11.4057	8.75449	11.5162	24.7998	15.9072	22.2867	32.2839	14.913	35.8188	39.5747	36.3159	20.7401	10.7981	17.2052	13.7531	18.0337	30.2126	12.1237	27.9205	58.7959	57.995	48.5777	27.3957	23.2256	29.2461	36.3712	13.5598	23.6399	49.0196	6.07567	25.8492	24.4408	43.9934	32.9743	29.826	20.2706	34.8246	17.4537	15.9901	10.7981	28.5556	10.8257	5.93759
343	22.1087	39.0836	75.8211	19.5694	42.5338	58.1286	11.3994	8.91526	11.6754	24.8965	16.0088	22.1087	32.1005	15.0152	35.6335	39.3872	36.4063	20.5631	10.7922	17.9685	13.7455	18.1893	29.9752	12.117	27.8498	58.7635	58.6807	49.1858	27.5462	23.2128	29.8096	37.0135	13.7179	23.4612	49.0478	6.07232	26.0006	24.3445	43.4171	33.2321	30.0856	20.0938	34.8054	17.5545	15.9812	10.7922	28.5951	10.7094	5.93431
344	21.5649	38.7132	76.3904	20.6107	43.7841	59.0785	11.3686	8.80589	11.4776	24.4275	16.4667	21.1559	31.0523	16.9847	35.4144	38.795	36.7775	19.4384	9.81461	18.6478	13.5769	19.193	29.4711	11.9684	28.5714	58.2606	58.9695	48.8004	27.3719	23.2007	30.2617	36.9138	13.4678	23.0371	47.5736	5.99782	24.6456	23.7186	44.0567	32.8244	29.2257	20.6652	35.4417	16.9847	15.8942	10.8233	27.4809	10.578	5.8615
345	21.6548	38.722	76.3517	20.3168	43.9104	59.0115	11.3872	8.82032	11.5511	24.3037	16.2206	21.2452	31.1578	16.7395	35.5816	38.8039	36.8924	19.5248	9.93992	18.7329	13.4899	19.4429	29.4648	12.0426	28.3998	59.0115	58.9022	48.7165	27.4713	23.2387	30.3659	36.8105	13.3261	23.1294	47.4877	6.06226	24.6313	23.8121	44.6204	32.9874	29.219	20.4806	35.4451	17.0672	15.9749	10.6772	28.4544	10.4861	5.92572
346	21.8469	38.4092	77.3904	20.7845	44.2114	60.3105	12.122	8.68973	11.5227	24.0262	16.5895	21.3021	31.7897	16.8619	35.4944	38.4364	36.6385	20.1035	9.91555	18.578	13.5658	19.3953	29.7467	11.7407	28.5208	59.9837	59.112	48.8968	27.6491	23.6993	30.5366	36.6658	13.2934	22.9093	47.6165	5.66603	24.2986	24.4075	44.511	32.7976	28.9839	20.5394	35.1948	17.1343	16.0447	10.76	28.9022	10.5693	5.9112
347	20.5399	38.3524	78.6808	21.2357	44.8372	61.3972	10.3256	7.87643	10.8823	24.3251	16.7548	21.6532	30.5873	17.1166	35.263	38.074	37.3226	18.6474	10.1308	20.7626	12.58	19.8163	30.2811	12.8862	28.138	59.8942	60.1726	48.0657	28.973	23.9354	30.0863	37.1556	14.3613	21.6254	47.7317	5.78903	23.9354	24.7147	45.366	32.5911	29.7801	20.9852	34.7899	17.3949	15.391	11.8842	31.3109	9.90815	6.03952
348	21.0017	38.1332	79.5105	21.7131	44.0239	62.1229	10.4155	8.0535	11.1269	23.7621	17.5014	21.9977	31.2749	17.5014	35.5151	38.7592	37.251	20.148	10.3586	20.4895	13.0336	20.2903	29.169	12.2652	27.49	59.2203	59.5333	49.0324	29.6244	24.4735	30.222	37.9909	13.7735	22.2823	47.4388	5.91918	23.5629	24.189	44.2516	31.9294	29.9089	20.6602	35.1167	17.6722	16.2777	11.1838	30.4781	10.5578	6.1753
349	21.042	39.1027	79.0449	22.0839	43.7627	61.3893	9.69609	7.67004	9.58032	23.7048	17.2214	22.6049	31.8669	18.0029	36.2663	38.7265	38.0318	19.4501	9.34877	19.5369	13.314	20.0579	30.3618	11.4906	27.2938	59.8553	59.5369	48.191	29.3777	24.5152	31.3748	39.1027	13.6324	23.1548	47.9305	5.8466	23.9653	24.631	45.4703	32.301	29.6961	21.534	33.6035	19.2475	15.8321	11.6064	32.5326	10.1881	6.45441
350	19.8926	37.6081	79.6004	21.0558	43.9905	61.1393	9.1858	7.87355	9.96123	22.875	17.119	22.8452	31.7626	16.7015	36.2064	37.7572	38.9204	18.7593	9.4244	19.6839	13.5401	20.6979	30.8082	11.2735	27.3785	59.7375	59.2007	47.9272	28.6907	24.575	31.2556	38.6818	13.5103	22.0996	47.7781	5.90516	23.5312	24.3961	45.2132	32.3293	29.824	21.1154	33.7608	18.6997	15.5383	10.2595	31.5837	10.3788	6.53146
351	19.994	38.1949	79.737	21.0102	43.6342	61.3867	9.20502	8.06934	10.2809	22.8332	17.1847	22.4447	31.59	16.7962	36.3419	38.2845	39.1811	18.8583	9.26479	19.3664	13.6282	20.4124	30.3646	10.9384	27.3461	59.8326	58.4579	47.9976	28.691	24.746	31.2612	38.8225	13.9271	22.0861	47.3999	5.67842	23.2516	24.0287	44.0825	32.3072	29.8565	20.263	33.5027	18.8285	15.2421	10.012	31.3808	10.6097	6.6049
352	19.8739	38.0366	79.8859	21.2249	43.7406	61.5431	9.21645	8.07565	10.3272	23.0561	17.4122	22.4257	31.5221	16.7817	36.5056	38.2168	39.0273	18.613	9.30651	19.4536	13.4494	20.6244	30.6214	10.9877	27.4392	59.8919	58.7211	48.0937	28.3999	24.5572	31.372	38.8772	13.8997	22.3056	47.3732	5.67397	23.3563	24.1369	44.281	32.4527	30.1111	20.3542	33.5335	18.6731	15.1906	9.93696	31.372	10.8976	6.51456
353	19.856	38.7822	80.3539	21.3857	44.6911	61.5777	9.20816	8.06839	10.3479	23.1554	17.3965	22.6155	32.2735	16.9166	36.5027	38.8422	39.0822	18.6263	9.4781	19.6161	13.4673	20.7558	30.7439	11.1278	27.5045	60.6179	59.3281	48.1404	28.5243	24.5651	31.5537	39.1422	13.8872	22.4355	48.1104	5.69886	23.3653	24.1152	45.141	33.1134	30.8638	20.5459	33.8032	18.8362	15.207	10.228	31.6737	10.8878	6.5087
354	20.0303	38.7897	80.4841	21.7852	44.3873	61.9062	9.50076	8.13918	10.4387	23.6914	17.761	23.0257	31.9818	16.944	36.944	38.7292	39.2133	18.7897	9.56127	19.9092	13.5855	20.938	30.469	11.2254	27.8669	60.5749	59.2738	48.7746	28.6536	24.4478	31.9516	39.4856	14.2511	22.2995	48.1694	5.74887	23.5703	24.115	44.8411	33.2526	30.7716	20.6051	34.0998	19.0015	15.5522	10.3177	31.7398	10.9834	6.44478
355	19.1674	40.1917	81.2519	21.0842	43.1866	61.6053	8.236	6.82839	11.201	23.5699	17.2507	23.3603	31.5364	17.6999	37.0171	38.7541	39.9221	19.407	10.4223	18.5385	13.7167	20.7847	31.4465	12.0695	28.1222	59.8982	58.9398	49.2363	28.6912	24.3786	32.4349	40.6409	13.8964	21.9826	49.0566	6.6487	22.6415	23.8395	44.7739	32.914	31.0872	20.4253	33.6328	18.9278	15.3938	10.7218	32.4349	10.7817	6.37916
356	20.1143	38.3043	81.1786	22.3091	44.2874	61.1846	8.38845	7.18581	11.2748	24.6242	17.4985	23.4516	31.7498	16.9272	36.7709	40.0481	39.9579	19.5731	10.463	18.8214	14.1311	19.8437	31.5695	12.0565	28.8334	60.433	59.7414	48.9778	28.8635	24.4438	32.8623	41.0102	14.3115	21.9784	49.3987	6.64462	22.279	24.2032	45.6103	33.3734	31.2387	20.5652	34.095	19.8136	15.6344	10.7035	32.8623	11.4853	5.7727
357	19.7689	37.3783	80.1095	21.5937	43.5827	61.7092	8.4854	7.26886	11.3443	24.635	17.6399	22.9623	32.1776	17.2445	37.3783	40.1156	40.4805	20.4988	10.7056	19.6776	14.2336	20.1338	32.208	12.1959	29.2275	59.9148	59.5195	48.2664	28.68	24.2701	33.3029	42.062	14.4161	22.7494	49.0876	6.72141	22.5365	24.483	44.6472	33.1813	31.5389	20.8637	34.4282	19.5255	15.8759	10.9489	33.5158	10.7664	5.96107
358	20.1675	37.1703	81.5079	22.0912	44.0583	61.8058	7.38442	8.56345	11.6972	23.4254	19.2678	22.1533	33.1368	16.3202	37.3565	40.8315	41.0177	20.3227	10.9836	19.7332	14.5827	20.7881	31.9888	12.628	29.1964	60.906	61.0922	47.5644	28.762	24.2011	34.1607	42.7552	14.7068	23.7357	49.0537	6.98107	23.9839	24.9767	43.2206	33.1058	32.3612	21.2845	35.2467	17.6544	16.4443	11.1697	34.8743	10.9836	6.08129
359	20.4274	37.6493	80.7668	22.5644	45.8202	60.7794	7.25959	7.60528	11.6279	21.5588	18.039	22.533	34.0666	16.4676	37.995	41.5462	40.8548	19.296	11.1251	19.8931	14.7706	20.9931	32.181	12.5707	28.2841	60.2137	62.5079	47.8001	28.7555	24.3872	33.1238	42.709	13.5135	22.533	50.2828	5.78253	24.5129	25.5185	44.2489	33.4067	32.3696	21.873	35.7008	18.1018	16.6562	11.3136	33.5009	11.1251	6.15965
360	20.6809	38.3073	80.9736	22.908	46.1979	60.8018	6.87241	7.89055	11.7722	21.699	18.2628	22.9399	34.4257	16.672	38.4664	42.189	41.3618	19.79	11.2631	20.14	15.0811	21.2536	31.9758	12.7267	28.4442	60.1654	63.6653	48.3296	28.985	24.0853	33.6621	43.3026	13.5539	22.749	50.2386	5.85428	24.8171	25.7716	44.4798	33.6939	32.9621	21.8263	36.1438	18.3264	16.9265	11.454	34.1075	11.454	6.23608
361	19.7004	36.8824	81.256	22.665	47.3063	59.5792	6.69429	7.71438	11.7947	22.3143	19.5091	22.9837	34.5872	17.9152	37.3924	42.2697	41.154	19.6366	10.9978	19.8916	15.2375	21.103	32.037	12.751	27.2872	59.0692	63.5958	47.2107	28.8492	23.3025	33.8859	43.0347	13.5799	22.4737	49.1234	6.34364	23.8444	25.5339	43.4173	33.7584	32.7064	21.7405	35.7348	19.6047	16.9589	11.4759	34.2047	11.0934	6.24801
362	20.0324	37.5689	80	22.9173	46.3857	60.7131	6.67747	7.84441	11.7342	22.3987	19.5786	23.436	34.2626	17.4392	36.9854	42.7553	41.718	18.5089	11.1831	20.2269	15.4295	21.6856	30.1135	11.9287	27.4554	57.9254	62.5284	45.5105	28.1686	23.6953	32.8687	43.5008	13.8088	21.4911	47.6499	6.094	24.2464	25.9968	43.5008	33.7763	30.9562	22.2366	36.2075	19.4489	16.2075	11.6694	33.3549	11.4749	6.35332
363	20.287	38.2257	79.8761	23.0594	45.6295	60.6654	6.71885	7.89302	10.7632	22.668	20.3196	23.5812	34.6053	17.4168	36.4644	42.8245	41.9765	19.2433	10.6327	20.4827	15.5251	21.82	30.3001	12.0026	27.4951	57.045	61.6765	45.499	27.2994	23.7117	33.6921	42.7267	13.8943	20.5806	46.9015	6.13177	25.0163	26.7776	44.8141	33.9856	31.0828	22.3744	36.8558	20.1892	16.3079	11.7417	33.4312	11.546	6.39269
364	20.5718	37.8902	79.5925	23.1022	45.8429	60.1052	6.50674	7.95268	10.976	22.7079	20.1117	23.1351	34.834	17.417	36.6086	42.3924	42.2938	18.5343	10.7131	20.6375	15.6425	22.1163	30.3976	12.0933	27.8344	56.5889	60.9924	45.1857	27.5058	23.8909	33.9468	42.9182	14.1308	20.7361	46.8616	5.55373	25.0739	27.1114	44.0355	33.9796	31.0549	22.5435	37.3973	20.2103	16.4312	11.8304	33.6839	11.6333	6.44101
365	19.9534	37.6787	80.5454	23.6448	46.0592	60.5587	6.78417	8.04789	10.9079	23.9109	20.3525	23.412	34.0539	18.6897	36.6146	42.4676	43.1992	18.3572	11.0409	21.8158	15.7632	21.849	29.6974	12.2381	28.6664	58.0978	61.6561	46.9238	27.6355	23.7779	33.8543	43.8643	13.2358	22.2481	47.7885	5.62022	25.2411	27.569	45.4606	34.1869	31.6262	22.6139	37.6455	20.5853	16.4283	12.1716	34.2202	10.7083	6.51812
[truncated: 4 more columns]
