# Supplementary material for: Course of post COVID-19 disease symptoms over time in the ComPaRe long COVID prospective e-cohort
Source: Nat Commun. 2022 Apr 5;13:1812. doi: 10.1038/s41467-022-29513-z (PMC8983754; doi:10.1038/s41467-022-29513-z)
Supplement: Supplementary file 5 — Source Data [file 41467_2022_29513_MOESM5_ESM.zip › SourcedataFig3b.xlsx]

## Sheet: datasourcefig3b
Time	perso	pro	social	moral	famille	soignant	glob
60	36.9427	63.5669	38.3439	50.4459	27.5159	19.2357	77.8344
61	38.0571	58.4	34.6286	46.1714	29.6	22.1714	76.4571
62	37.9078	59.0551	34.7582	45.8943	29.1339	21.8223	76.8279
63	38.1215	59.337	35.4696	45.9669	29.9448	21.8785	77.2376
64	36.3158	60.6316	33.7895	43.7895	28.5263	20.8421	73.5789
65	38.5163	61.9919	32.622	42.4797	27.7439	20.122	71.2398
66	38.8554	62.0482	33.0321	42.3695	27.4096	20.6827	71.5863
67	37.5728	60.5825	34.6602	44.2718	26.5049	23.301	72.5243
68	39.5644	63.1579	37.2051	47.5499	29.2196	27.0417	74.3194
69	37.5862	60.3448	36.0345	45.8621	28.1034	26.0345	71.8103
70	37.6061	60.6112	35.4839	46.6893	28.2683	25.6367	72.2411
71	37.4788	60.4061	35.3638	46.5313	28.1726	25.5499	71.9966
72	36.7026	59.652	34.6313	47.1417	27.5891	26.5949	72.5766
73	35.0588	58.2745	33.098	44.9412	26.4314	29.4902	70.5098
74	33.4831	55.6554	31.6105	43.8202	25.2434	28.1648	70.8614
75	33.3579	55.4492	31.5169	43.5935	24.8159	28.1296	70.3976
76	33.3579	55.4492	31.5169	43.5935	24.8159	28.1296	70.3976
77	32.6384	54.2056	31.2725	43.5658	24.7304	27.8936	71.0999
78	32.2129	54.8319	32.0728	44.4678	24.5098	27.7311	71.4286
79	32.4983	55.4502	32.1598	44.3466	25.7278	28.5037	71.9702
80	32	55	32.0667	43.6667	25.3333	28.4667	71.9333
81	32.8115	55.7078	31.6373	42.7267	24.788	27.8539	71.8852
82	32.3473	56.3344	31.5113	42.1222	24.4373	27.717	71.8328
83	31.5756	56.9994	31.0107	43.6284	24.231	29.0647	72.5047
84	31.1567	56.3433	30.3483	43.5323	24.005	28.8557	72.1393
85	30.5488	54.878	29.3902	42.6829	23.5366	28.2927	70.7317
86	30.569	53.0266	29.4189	42.8571	23.3656	28.3293	70.7022
87	31.0059	52.9586	28.7574	43.0178	22.8402	27.6923	70.2367
88	30.6982	53.5488	28.8517	43.1044	23.0237	27.4668	70.7444
89	29.3436	52.9509	29.84	45.615	22.0077	26.2548	71.6492
90	28.6262	52.0525	29.6114	45.2107	21.1275	27.3125	70.8265
91	28.4783	51.9565	29.4565	45.2717	21.0326	27.1739	70.5978
92	28.4783	51.9565	29.2391	45.0543	21.0326	27.1739	70.3804
93	27.6517	50.4485	28.3905	43.7467	20.4222	26.3852	68.3377
94	26.8004	49.3827	27.5206	42.7984	19.7531	26.0288	67.1296
95	26.3507	49.1335	27.2681	42.5076	19.368	25.79	66.5138
96	25.9128	48.8844	26.8256	41.9878	18.9655	25.6592	65.8722
97	25.7629	48.4242	26.4632	42.071	18.7094	25.7129	66.3332
98	25.3827	47.7531	26.0741	43.358	18.4198	26.2716	66.3704
99	25.6624	47.8901	25.3189	43.4249	18.3023	25.2699	65.4563
100	25.9531	44.4282	25.2199	43.2551	16.8622	23.607	63.6364
101	26.4907	45.5523	24.6516	42.1913	16.8622	24.8778	63.1427
102	26.8989	45.5733	24.7859	41.96	17.3682	24.4315	63.1779
103	27.0231	45.6166	24.9171	41.8285	17.5337	24.3738	63.1454
104	27.5342	45.8746	24.5826	42.0223	16.9731	23.8567	63.0334
105	27.7131	45.6451	26.7186	43.9505	18.7704	25.3843	63.2906
106	27.4827	45.5889	26.7273	43.5909	18.9376	25.4965	63.5909
107	27.4267	43.9103	26.6787	43.5782	18.956	25.4579	61.7846
108	29.771	45.6219	27.5862	44.3413	18.2757	26.7176	62.3342
109	29.3623	45.2613	27.2133	44.0035	18.0248	26.3508	61.5652
110	28.8261	44.6087	26.5525	43.469	17.6957	27.2609	60.6319
111	29.1702	44.6963	27.2229	43.8685	18.2207	27.6305	60.7563
112	28.6923	44.0542	26.6055	43.6614	17.8587	27.3381	60.4574
113	28.6197	44.027	26.5391	43.5524	17.8134	27.2689	60.3069
114	27.4422	42.724	25.4996	42.0064	17.3085	26.4289	58.5492
115	26.9399	41.7827	24.8823	41.8367	16.9916	25.7859	58.9824
116	26.6589	41.2178	24.6438	42.01	16.9009	25.605	59.063
117	27.2443	41.8033	24.4128	42.087	17.4083	26.1905	59.4086
118	27.2443	41.491	24.5927	42.0869	17.4083	25.8782	58.8326
119	26.8462	41.9615	25.6881	42.5459	17	25.5	58.6677
120	25.3308	41.5879	24.0887	42.1646	16.8998	25.2552	57.7224
121	24.5198	41.8079	24.1483	43.9161	15.8192	23.9925	56.5814
122	26.1596	42.3006	23.4358	44.4773	16.5861	24.6182	57.1063
123	26.0726	41.8042	23.1614	44.1037	16.391	24.3283	56.8075
124	25.6181	40.9889	22.6314	43.7745	15.4758	24.0561	56.336
125	23.9422	40.3385	23.2583	43.0829	15.2297	23.5315	56.706
126	24.8594	40.5063	22.3509	42.1218	15.1868	23.3239	56.6875
127	23.4386	40.4912	22.3039	42.1034	15.0844	23.2746	56.639
128	23.9092	40.7148	22.3427	41.9749	15.1334	23.2419	56.6989
129	23.8162	39.6743	22.4412	41.9255	15.0347	23.1572	55.8402
130	23.7995	39.6468	22.4257	42.1034	15.2325	23.1411	56.0068
131	23.6713	39.5509	22.3716	41.9333	15.1263	23.0849	55.8733
132	23.7896	39.5805	22.2871	41.9808	15.2759	22.9972	55.8305
133	23.8128	39.3908	22.4539	41.8486	15.477	23.1615	55.7018
134	23.7799	39.7129	22.5597	41.5531	15.4558	23.1297	56.1321
135	23.7224	39.6181	22.3698	41.4543	15.4188	23.0743	56.0336
136	23.5678	39.2276	22.226	41.1884	15.4552	23.0952	55.0434
137	23.6725	39.1746	22.3311	40.6945	15.3664	22.8261	54.8699
138	23.6887	38.998	22.3462	40.7895	15.1731	21.7539	54.7063
139	23.6401	38.7838	22.4359	41.1111	15.3455	22.2524	54.9967
140	22.7848	37.5338	22.2335	40.6397	14.939	22.0488	54.5636
141	22.3098	37.0897	22.4062	41.4281	14.4554	22.1845	54.6241
142	22.2869	37.2887	23.2637	41.5659	14.5904	22.3992	54.7295
143	22.0744	36.8935	23.2527	40.8908	14.6761	22.3573	54.5485
144	22.1045	37.0783	23.2527	40.9457	14.6959	22.3876	54.6085
145	21.4554	37.2807	23.1183	40.9457	14.4932	22.5905	55.2362
146	21.597	37.005	22.8496	40.4896	14.9617	24.016	54.5958
147	22.1629	37.5536	23.6591	40.5113	15.6157	24.6861	54.4897
148	22.3182	36.3845	23.8048	39.4651	15.5388	24.5643	53.5841
149	22.4689	36.711	24.2042	39.8283	15.6021	24.8751	53.9863
150	22.1192	36.1465	23.8328	39.3496	15.3619	23.8689	53.1731
151	22.5075	36.4295	24.1946	38.998	15.6992	23.7702	52.9203
152	23.4276	36.3248	25.2625	40.0654	16.5899	24.1186	53.9452
153	23.5607	36.7476	25.3937	39.8693	16.7215	24.4	53.752
154	23.0971	38	26.561	39.9613	17.6891	23.2994	53.0178
155	23.2761	37.3018	26.4368	40.0445	17.8732	22.9896	52.587
156	24.3434	38.1714	27.4566	40.6988	18.9857	24.2444	53.1037
157	24.0506	39.103	27.1308	40.4044	18.7598	24.1423	53.6503
158	23.5734	38.4065	27.1692	39.8529	18.7346	23.5994	52.8878
159	23.1794	38.1217	26.8807	40.2921	18.4743	23.4234	52.5068
160	23.3313	38.3692	26.807	39.393	18.6373	23.3581	52.6914
161	25.0227	39.7231	28.401	40.0534	19.1871	23.811	53.7021
162	24.6869	39.3112	28.0247	39.5253	18.8145	23.431	52.8307
163	24.741	39.4636	28.0245	39.7906	18.6768	22.9309	52.8821
164	25.1183	39.6582	28.1916	40.1861	18.8762	23.1317	52.867
165	24.7487	39.5239	27.8846	40.2262	18.7189	23.2069	52.5593
166	24.8668	39.377	28.0047	39.6927	18.653	23.4125	52.5157
167	25.9151	40.3198	26.5224	38.9845	18.5689	23.0995	52.0509
168	25.9736	40.3779	26.5224	39.0706	18.4531	22.894	52.0226
169	24.9122	40.5115	27.438	39.2028	18.4477	22.77	52.1493
170	24.8758	40.4058	27.3669	38.9302	18.3998	22.7366	51.8477
171	24.8758	40.4058	27.7122	38.4923	18.2265	22.7366	52.3554
172	24.6802	40.8475	27.3898	38.7106	17.9546	22.3193	51.9921
173	24.5497	40.824	27.3741	38.7454	17.9443	22.1899	51.963
174	24.4213	41.0043	27.3789	39.0444	17.9868	22.0998	52.1508
175	24.4496	40.9822	27.0964	38.8795	17.8878	22.0674	52.1946
176	24.4834	41.9465	28.3248	39.3038	18.1147	22.379	52.3414
177	25.7167	41.8988	29.1973	39.9047	18.2643	23.389	52.3941
178	25.5774	41.7868	29.2662	39.6932	18.1664	23.2618	52.12
179	25.1138	41.4552	29.0802	39.4268	18.1204	23.1164	51.9088
180	25.7746	42.2346	29.789	40.215	19.0078	23.0073	52.3253
181	25.695	42.3002	29.7813	40.2858	19.0609	23.246	52.359
182	24.7694	42.0017	28.7683	40.2462	18.0913	23.1417	53.4287
183	25.0556	42.1953	28.7829	40.5553	18.4095	24.442	53.6664
184	25.4989	42.5783	29.2077	39.9078	18.87	24.8888	53.494
185	25.5556	42.8926	29.3812	40.2121	19.0214	25.0557	53.8235
186	25.3374	42.8571	29.1339	40.5231	19.106	25.2556	54.2044
187	26.2187	42.8571	29.2968	41.4397	18.9425	25.1451	53.5657
188	25.9676	42.7171	29.4771	41.5927	18.9013	25.3377	53.8992
189	25.9676	42.7171	29.5855	41.7003	18.9013	25.42	53.9481
190	26.2259	42.8689	29.69	42.0086	18.9683	25.5113	54.2941
191	27.1778	43.6086	29.943	42.7417	19.0852	26.1924	54.7934
192	27.0426	43.3834	29.9756	42.626	18.9425	25.4485	54.8515
193	26.3976	42.3857	29.3674	41.7535	18.6166	24.7059	53.8381
194	26.5351	42.6047	29.5184	41.9667	18.7127	24.835	54.1083
195	26.156	42.5237	29.6516	42.2633	18.3519	24.65	53.8238
196	26.2205	42.6279	29.7239	42.2181	18.5054	24.7734	54.5599
197	26.3288	42.8025	29.9538	42.6573	18.854	24.7932	54.4494
198	26.7852	42.7951	29.5976	42.9754	18.8669	25.2603	54.8649
199	26.6757	42.5572	29.4669	42.7398	18.8223	25.163	54.5407
200	26.7045	42.3779	29.4872	42.7213	18.874	25.1964	54.1775
201	26.6396	42.4462	29.5345	42.6832	18.9044	24.9389	54.4439
202	26.4043	42.5572	29.4133	42.7928	18.9836	25.0272	54.1558
203	26.4043	42.6649	28.449	43.0048	18.9836	24.1033	54.1558
204	25.9475	41.9753	27.8985	42.1883	18.5973	23.7261	52.2831
205	25.921	41.9753	27.8985	42.1883	18.5711	23.7261	51.8011
206	25.1248	41.7817	27.9263	42.9194	18.6767	22.9474	52.3402
207	25.3379	41.8253	28.1602	43.0221	18.9388	23.0361	52.2922
208	25.3379	41.8253	28.1602	43.099	18.9388	23.0361	52.2922
209	24.7283	41.5906	27.3227	42.2781	19.6743	23.6465	51.8136
210	24.8535	41.7321	27.416	42.574	19.773	23.7679	52.1355
211	25.0133	41.8891	27.4685	43.0373	19.8522	23.7944	52.2871
212	24.927	42.2425	27.4253	42.8279	19.8208	23.7566	52.5151
213	24.8673	42.2576	27.3132	42.8169	19.8155	23.909	52.4265
214	24.808	42.1586	27.4843	42.9484	19.7687	23.8522	52.3081
215	24.808	42.1586	27.4843	42.7695	19.7687	23.8522	52.1826
216	24.7685	42.0068	27.1824	42.8754	19.5218	23.9726	52.1815
217	24.7685	42.0068	26.9995	42.8754	19.5218	23.9726	52.3821
218	24.3753	42.3499	26.3586	42.8058	19.6094	24.1863	52.4049
219	24.4828	42.6264	26.4082	42.7694	19.6734	24.3464	52.4001
220	24.5088	42.6264	26.4359	42.7694	19.6942	24.3722	52.4001
221	24.5614	42.5143	26.9625	42.3264	19.715	24.4245	52.7799
222	24.5223	41.849	26.6579	42.8242	19.3412	24.2801	52.7506
223	24.3993	42.1353	26.5258	43.9622	19.2449	24.1842	52.975
224	24.479	42.2987	26.6024	44.0194	19.3295	24.1588	53.022
225	24.2944	42.1175	26.6024	43.8409	19.3295	24.1588	53.022
226	24.1889	42.014	26.6024	43.9939	19.3295	23.8959	52.7972
227	24.1889	42.014	26.6024	43.6878	19.3295	23.7645	52.5974
228	24.1825	41.9513	26.7518	43.6767	19.4815	24.021	52.6841
229	24.3478	42.2888	26.7569	44.8153	19.6494	23.9769	52.8664
230	24.6072	42.4889	26.9332	44.8355	19.7515	24.3114	52.9884
231	24.6927	42.6332	27.8702	46.6223	19.8196	24.3954	53.162
232	24.7936	42.6601	27.959	46.7738	20.1216	24.3114	53.4773
233	24.9335	42.6085	27.9076	46.7159	20.2692	24.2929	53.3083
234	25.6646	43.1549	27.9511	47.2888	20.2039	24.9215	53.7373
235	25.612	43.438	26.8071	46.8852	20.8834	24.8168	53.3896
236	24.9801	43.438	26.193	45.1702	20.988	24.1816	52.446
237	25.0466	43.7049	26.4196	45.3673	21.2002	24.1123	52.7259
238	25.3532	43.876	25.9201	45.3421	20.9644	24.1507	52.9251
239	25.4346	43.0936	26.0021	45.2868	21.0305	24.2021	52.0807
240	25.5795	43.263	25.9633	45.6212	21.1391	24.283	52.6104
241	25.6965	42.1561	25.52	44.6232	21.0666	23.8569	52.363
242	24.2285	40.465	25.5206	44.0951	20.2337	23.6878	51.673
243	24.314	40.6029	25.5683	44.2766	20.3038	23.7709	51.8742
244	24.2334	40.6127	25.7013	43.8475	20.2289	23.5024	51.5456
245	24.3434	40.5589	25.5932	42.9701	20.3453	23.1454	51.2666
246	24.3039	40.3911	25.5523	42.5223	20.2068	23.108	51.0894
247	24.3302	39.8957	25.02	42.8972	20.2599	23.6452	50.6637
248	23.8754	39.8564	24.4037	44.0903	20.5476	24.158	51.442
249	22.9216	39.7341	24.3526	44.5084	20.5048	24.2657	52.0767
250	22.0317	39.6596	24.4812	43.5604	20.7735	24.3954	51.2457
251	22.0557	39.6203	23.554	43.2111	20.6977	25.1522	50.8763
252	22.1202	39.9545	23.8672	43.0617	20.9906	25.3231	50.9461
253	22.3385	40.1864	24.0809	43.1807	20.8464	25.138	50.9434
254	22.3035	40.1258	24.0954	43.117	20.8518	25.0987	50.9662
255	22.2833	40.3279	24.0799	43.1493	20.8279	25.2704	51.1122
256	23.0031	39.8853	23.7438	43.8339	20.5241	25.3977	51.6268
257	22.9258	39.6072	23.8454	43.5492	20.4551	25.2079	51.2998
258	22.8586	39.8858	23.8539	43.5723	20.1859	25.8625	51.0476
259	23.6111	40.0396	23.7345	43.6152	19.9691	25.6337	52.5404
260	23.4403	40.0049	23.7636	43.2349	19.9646	24.638	52.9769
261	23.1516	39.5683	23.2692	42.6692	19.8007	24.6558	52.6837
262	23.0523	40.0758	22.7486	41.8059	19.5968	23.8953	51.6489
263	23.9882	40.2975	23.1224	41.9601	20.5399	24.883	51.3716
264	24.6296	40.8592	24.1405	42.8146	20.4374	25.4749	52.2207
265	24.516	40.0186	23.688	42.4498	20.3874	25.5521	52.2692
266	24.2055	40.5654	23.5788	42.078	20.1291	25.4672	52.6955
267	24.3231	40.8339	24.5805	42.4539	21.3192	25.2361	52.9207
268	23.8383	39.7763	24.2537	42.1861	21.1762	24.6681	51.9699
269	24.3746	39.8675	23.919	42.331	21.7102	24.5287	51.9022
270	24.2821	39.8013	24.0331	42.6993	21.799	24.6207	51.9872
271	24.4444	39.9384	24.0588	42.6966	22.151	24.6217	52.1094
272	24.7746	40.039	24.4861	42.0515	21.7969	25.062	52.0259
273	24.5094	40.2274	24.4469	41.8369	21.9871	24.6154	51.8197
274	24.3908	39.9362	24.3285	42.3697	21.7969	25.44	52.1989
275	24.5945	40.175	24.3989	42.4497	21.8597	25.5139	52.4624
276	24.5727	40.1407	24.5107	42.4979	21.8404	25.5804	52.5015
277	23.8518	40.1575	24.556	42.5639	21.8307	25.5689	52.4974
278	24.2143	40.0297	24.4961	42.5559	21.866	25.5063	52.5205
279	23.7177	40.1219	24.2597	42.6029	22.2247	26.1406	52.4574
280	23.724	40.2016	24.3972	42.7213	22.1007	25.3744	52.6145
281	23.6376	40.1049	24.2882	42.562	22.0813	25.2421	52.379
282	23.3182	39.863	23.961	42.1332	21.8237	24.5324	52.6537
283	23.6663	40.4336	24.4728	42.8719	22.2368	25.0552	53.3807
284	23.3794	39.7803	24.1297	43.1108	21.8865	24.9185	53.4614
285	22.8547	39.1313	24.3996	44.4668	21.7908	24.6637	54.293
286	22.845	39.1154	24.4742	44.6361	21.7815	24.6531	54.5079
287	22.5451	39.1658	24.2154	44.3555	21.4649	24.5416	54.5294
288	22.6218	38.7222	23.617	43.9083	21.5378	24.8715	54.4254
289	22.6411	38.6313	23.8501	43.7425	21.5561	24.7429	54.2677
290	22.6411	38.6721	23.8501	43.7425	21.5561	24.7429	54.3465
291	22.6973	38.5228	23.7558	43.4486	21.6136	24.8395	54.3611
292	22.5164	38.163	23.7611	43.4548	21.5645	24.7337	54.1479
293	22.1502	37.7836	23.5466	43.572	21.2944	24.4215	53.6732
294	22.1737	37.1309	23.395	43.2082	21.057	25.0784	54.1811
295	22.1718	36.8953	23.042	42.7232	20.8617	25.4209	54.6917
296	22.0793	37.1309	23.1953	43.1693	20.9697	25.2914	54.8145
297	21.988	37.3808	23.3686	43.4314	21.234	25.4146	54.7961
298	22.158	37.599	23.4747	43.491	21.3051	25.4963	55.0716
299	22.1352	37.5618	23.3264	43.6438	21.4065	25.5526	55.1343
300	21.6993	37.9372	23.1396	43.8769	20.9641	25.6426	55.3183
301	22.4264	38.4799	23.8743	44.5776	22.3542	25.8173	55.7641
302	22.6344	38.3383	23.9094	45.3472	22.475	25.1836	55.5704
303	22.6375	38.7815	23.8662	45.3922	22.3955	24.9059	56.4161
304	22.8415	38.8275	24.0134	45.4456	22.4707	24.6794	56.6654
305	23.8025	39.4706	24.0362	44.6232	23.5158	24.9367	56.6249
306	23.554	39.8252	24.0512	45.0447	23.2717	25.5532	56.7644
307	23.8007	39.619	24.0864	45.0799	23.2319	25.5324	56.7442
308	23.9859	39.2327	25.0104	44.8256	22.7853	25.7297	56.9354
309	24.1962	39.553	25.2309	45.2691	23.0673	25.9553	57.1375
310	23.9094	39.8336	25.1203	45.5231	22.7874	25.9259	57.2917
311	24.1451	40.2134	25.2362	45.5657	22.8726	26.0443	57.2361
312	24.5532	40.7356	25.7553	46.2569	23.3376	26.5772	58.2891
313	24.3991	40.283	25.7277	45.6209	23.1648	26.3785	58.1012
314	24.3243	40.2595	25.7388	45.4026	23.2593	26.3046	58.0853
315	24.1905	40.0939	25.724	45.5436	23.132	26.5847	57.7627
316	23.6232	40.4243	25.9307	44.9902	23.2184	26.0703	56.8289
317	23.8095	41.1742	26.3859	45.3254	23.402	26.3529	57.1429
318	23.7656	41.3283	26.7182	45.209	23.5382	26.3868	56.9882
319	23.8323	41.6103	26.7997	45.4057	23.8167	26.5916	57.3535
320	23.7712	41.6683	26.9673	45.6751	23.6825	26.684	56.8343
321	24.0167	41.8098	27.4	46.52	23.9974	27.5065	57.8047
322	24.3823	42.5784	27.7586	46.2601	23.5885	27.8865	57.782
323	23.6636	42.462	27.6793	46.315	23.5635	27.9586	57.8478
324	23.1437	42.3975	27.5064	46.3243	22.6809	27.9333	58.4856
325	23.7213	42.9281	27.8827	46.5011	22.9806	28.184	58.8291
326	23.038	42.2627	27.1546	46.3036	22.9162	27.1527	58.6846
327	23.1008	42.709	28.7773	46.1767	23.1922	28.0759	59.0451
328	23.2413	42.8257	28.9225	46.8256	23.3846	28.1736	59.09
329	23.2206	42.9143	29.0379	46.9494	23.5075	28.3242	59.1557
330	23.3296	43.1759	29.1722	47.0895	23.5943	28.348	59.4884
331	23.5016	43.5196	29.7225	48.0081	24.233	28.3811	59.8731
332	23.4537	43.5497	29.7309	48.0859	24.2762	28.4538	59.8305
333	23.5334	43.6116	29.8171	48.2128	24.3467	28.5364	59.9807
334	23.6908	43.6471	29.7098	48.1301	24.3684	28.4279	60.027
335	23.5761	43.6826	29.7763	48.1466	24.256	28.402	59.9961
336	23.5133	43.8253	29.9191	48.304	24.2193	28.504	60.155
337	23.882	44.3048	30.3292	48.9779	24.5909	28.9707	61.0405
338	23.9236	44.5473	30.4535	49.0924	24.7446	28.5163	61.2305
339	24.2304	45.0479	30.8736	49.6037	25.0403	28.9159	61.9621
340	24.2871	45.4375	30.4378	49.4565	24.6367	29.0746	62.5198
341	24.5105	45.5614	30.944	50.159	24.9297	29.3939	62.9556
342	24.6216	45.7257	30.6682	49.8834	24.9002	29.1882	62.7564
343	25.2955	46.0264	30.7945	49.6715	24.6772	29.3621	62.5969
344	26.1042	46.5145	32.4675	50.3357	25.6041	31.64	62.8937
345	26.1409	46.7387	32.6986	49.7269	24.9418	30.9408	62.9579
346	25.9925	46.9041	32.8853	49.9476	24.7968	30.7371	63.067
347	26.4748	48.3477	32.8298	49.3717	24.4975	30.5477	63.2397
348	26.5212	48.9158	32.8523	49.4151	24.9639	31.1282	63.5961
349	27.816	49.1859	33.496	50.2304	26.2283	31.5764	63.5149
350	28.1343	49.6868	33.9163	50.7539	26.5266	32.35	64.102
351	28.1834	49.8918	34.0735	51.2547	26.7459	32.4818	64.439
352	28.3537	50.1084	34.2313	51.4235	26.9384	32.5961	64.499
353	28.3325	50.3142	34.3542	51.7004	26.9183	32.5716	65.0726
354	28.5391	50.7196	34.6766	52.1924	27.1136	32.8105	65.3492
355	28.8418	50.3028	34.6969	51.9965	26.7344	33.35	65.698
356	29.1104	50.5416	35.7231	51.9111	27.4671	33.635	66.0289
357	29.667	51.114	35.9911	52.2874	27.7722	33.9594	66.51
358	30.2642	51.6328	36.7836	53.0101	28.3321	34.6323	66.5017
359	30.4821	52.171	37.3469	52.9131	28.707	35.0026	66.32
360	30.741	52.673	37.7738	53.3135	28.9453	35.3623	66.8624
361	30.5796	52.5416	37.8323	52.9506	28.8866	35.7086	67.0727
362	29.1944	52.3192	37.8626	53.4291	29.2292	36.3855	66.9278
363	29.4495	52.3464	38.5947	53.7255	29.4818	36.6193	67.229
364	29.7072	52.5729	38.6995	54.0121	29.7369	37.062	67.4148
365	29.9648	52.3624	39.0683	54.6729	30.6888	37.534	67.7041
366	30.0408	52.3448	39.2781	54.5902	30.6057	37.5409	67.7633
367	30.4563	52.7694	39.6676	54.7993	30.9135	37.8133	68.3893
368	30.4228	52.6279	39.6252	54.8417	30.88	37.8133	68.3305
369	30.3405	52.7437	38.9023	54.8417	30.7985	37.9234	68.4165
370	30.4419	52.9861	38.8116	54.9461	31.0888	37.9956	68.6384
